# Supplementary material for: Constructing metagenome-assembled genomes for almost all components in a real bacterial consortium for binning benchmarking
Source: BMC Genomics. 2022 Nov 10;23:746. doi: 10.1186/s12864-022-08967-x (PMC9647946; doi:10.1186/s12864-022-08967-x)
Supplement: Supplementary file 1 — Coordinates for nucleotide-based alignments between scaffolds assembled by unmapped reads and F1RT metagenome scaffolds (F1RT) reassembled by metaSPAdes. [file 12864_2022_8967_MOESM1_ESM.xlsx]

## Sheet: Additional file 1 UunmappedAsse
Additional file 1. Coordinates for nucleotide-based alignments between scaffolds assembled by unmapped reads and F1RT metagenome scaffolds (F1RT) reassembled by metaSPAdes.
Start	End	Start (F1RT)	End (F1RT)	Match (bp)	Match (bp,F1RT)	% IDY	Len. (bp)	Len. (bp,F1RT)	AF (%)	AF (%,F1RT)	Scaf.	F1RT scaf.
77	426	351	1	350	351	98.01	1083	351	32.32	100	NODE_10_length_1083_cov_3.795720	NODE_4535_length_351_cov_1282.300676
372	595	1	224	224	224	97.77	1083	224	20.68	100	NODE_10_length_1083_cov_3.795720	NODE_5460_length_224_cov_1269.230769
541	1083	1	543	543	543	96.32	1083	811	50.14	66.95	NODE_10_length_1083_cov_3.795720	NODE_2902_length_811_cov_1258.456349
1	822	61	915	822	855	94.74	1044	915	78.74	93.44	NODE_11_length_1044_cov_57.931244	NODE_2634_length_915_cov_1296.452326
231	843	1	612	613	612	85.11	1044	676	58.72	90.53	NODE_11_length_1044_cov_57.931244	NODE_3286_length_676_cov_526.676329
33	310	278	1	278	278	90.68	1004	278	27.69	100	NODE_12_length_1004_cov_49.251844	NODE_4976_length_278_cov_964.121076
256	1004	1	749	749	749	92.8	1004	970	74.6	77.22	NODE_12_length_1004_cov_49.251844	NODE_2538_length_970_cov_1418.285246
142	714	1	573	573	573	96.16	935	573	61.28	100	NODE_13_length_935_cov_2.352273	NODE_3618_length_573_cov_4194.847490
660	935	1	276	276	276	97.83	935	514	29.52	53.7	NODE_13_length_935_cov_2.352273	NODE_3819_length_514_cov_3820.137255
1	383	383	1	383	383	100	931	479	41.14	79.96	NODE_14_length_931_cov_2.631279	NODE_3932_length_479_cov_2533.346698
329	714	386	1	386	386	99.74	931	386	41.46	100	NODE_14_length_931_cov_2.631279	NODE_4346_length_386_cov_1861.776435
707	931	805	581	225	225	100	931	805	24.17	27.95	NODE_14_length_931_cov_2.631279	NODE_2915_length_805_cov_2396.866667
1	893	26912	25995	893	918	90.63	895	31069	99.78	2.95	NODE_15_length_895_cov_37.494048	NODE_296_length_31069_cov_125.186561
248	823	837	262	576	576	96.01	823	837	69.99	68.82	NODE_17_length_823_cov_119.089844	NODE_2835_length_837_cov_1917.194373
35	770	1660	925	736	736	100	779	1660	94.48	44.34	NODE_18_length_779_cov_0.488950	NODE_1643_length_1660_cov_2920.238629
128	486	1	359	359	359	98.05	778	359	46.14	100	NODE_19_length_778_cov_1.553250	NODE_4483_length_359_cov_2111.029605
432	778	433	87	347	347	100	778	433	44.6	80.14	NODE_19_length_778_cov_1.553250	NODE_4127_length_433_cov_1036.285714
26	1924	15894	13994	1899	1901	93.8	2015	107572	94.24	1.77	NODE_1_length_2015_cov_14.499490	NODE_44_length_107572_cov_449.313922
3	757	1225	471	755	755	99.6	757	1952	99.74	38.68	NODE_20_length_757_cov_0.356125	NODE_1434_length_1952_cov_1640.010016
1	751	13357	14107	751	751	99.2	751	21644	100	3.47	NODE_21_length_751_cov_0.162356	NODE_363_length_21644_cov_157.544768
63	731	1	671	669	671	93	731	1341	91.52	50.04	NODE_22_length_731_cov_18.720414	NODE_1989_length_1341_cov_1748.466563
98	697	1	600	600	600	93	697	1672	86.08	35.89	NODE_23_length_697_cov_37.199377	NODE_1631_length_1672_cov_1259.299320
40	673	18312	17724	634	589	84.42	673	19160	94.21	3.07	NODE_24_length_673_cov_70.223301	NODE_395_length_19160_cov_105.133159
1	632	632	1	632	632	99.68	666	795	94.89	79.5	NODE_25_length_666_cov_0.932897	NODE_2942_length_795_cov_1897.986486
84	645	1	562	562	562	99.29	645	1783	87.13	31.52	NODE_27_length_645_cov_1.238983	NODE_1544_length_1783_cov_3265.025463
1	644	65018	65661	644	644	100	644	66993	100	0.96	NODE_28_length_644_cov_0.188455	NODE_118_length_66993_cov_137.375900
282	621	333	676	340	344	93.64	633	676	53.71	50.89	NODE_29_length_633_cov_11.494810	NODE_3286_length_676_cov_526.676329
388	794	441	35	407	407	85.75	1565	441	26.01	92.29	NODE_2_length_1565_cov_11.807947	NODE_4096_length_441_cov_58.064767
1	629	7960	7332	629	629	99.21	629	19804	100	3.18	NODE_30_length_629_cov_0.271777	NODE_385_length_19804_cov_167.990430
1	483	483	1	483	483	89.07	618	1039	78.16	46.49	NODE_31_length_618_cov_89.451155	NODE_2397_length_1039_cov_1372.838415
1	610	32179	32788	610	610	100	610	46361	100	1.32	NODE_32_length_610_cov_0.192793	NODE_209_length_46361_cov_169.268799
1	606	39438	38833	606	606	99.17	606	53449	100	1.13	NODE_33_length_606_cov_0.221416	NODE_174_length_53449_cov_175.606641
76	595	2628	2103	520	526	92.78	595	2628	87.39	20.02	NODE_35_length_595_cov_12.742593	NODE_1117_length_2628_cov_209.696852
41	592	1094	543	552	552	96.2	592	1094	93.24	50.46	NODE_36_length_592_cov_3.076350	NODE_2309_length_1094_cov_601.412897
1	386	1	391	386	391	96.93	588	391	65.65	100	NODE_37_length_588_cov_50.793621	NODE_4320_length_391_cov_1642.520833
341	551	1	212	211	212	96.23	588	212	35.88	100	NODE_37_length_588_cov_50.793621	NODE_5607_length_212_cov_2706.248408
1	581	581	1	581	581	91.13	581	727	100	79.92	NODE_39_length_581_cov_90.498099	NODE_3138_length_727_cov_1550.629464
86	1062	1	977	977	977	97.65	1540	977	63.44	100	NODE_3_length_1540_cov_5.329966	NODE_2528_length_977_cov_194.783080
1013	1489	3569	3093	477	477	95.81	1540	4840	30.97	9.86	NODE_3_length_1540_cov_5.329966	NODE_763_length_4840_cov_148.802299
1	569	466	1034	569	569	87.54	569	5352	100	10.63	NODE_40_length_569_cov_138.365759	NODE_719_length_5352_cov_928.567680
1	564	737	174	564	564	93.44	564	818	100	68.95	NODE_41_length_564_cov_0.937132	NODE_2875_length_818_cov_99.196592
1	563	1125	563	563	563	99.82	563	2207	100	25.51	NODE_42_length_563_cov_0.364173	NODE_1292_length_2207_cov_1849.957714
244	550	5008	5314	307	307	94.46	550	8583	55.82	3.58	NODE_43_length_550_cov_54.327273	NODE_564_length_8583_cov_504.427298
1	426	426	1	426	426	100	545	718	78.17	59.33	NODE_44_length_545_cov_1.367347	NODE_3164_length_718_cov_4754.069382
4	544	4798	4258	541	541	94.82	544	8583	99.45	6.3	NODE_45_length_544_cov_1.319018	NODE_564_length_8583_cov_504.427298
1	242	390	631	242	242	100	543	631	44.57	38.35	NODE_46_length_543_cov_113.461066	NODE_3401_length_631_cov_1447.815972
188	543	1	358	356	358	90.53	543	358	65.56	100	NODE_46_length_543_cov_113.461066	NODE_4491_length_358_cov_2551.858086
302	539	1113	875	238	239	92.89	539	1113	44.16	21.47	NODE_47_length_539_cov_24.869835	NODE_2279_length_1113_cov_7224.277883
1	537	77684	78220	537	537	99.81	537	92951	100	0.58	NODE_48_length_537_cov_0.246888	NODE_68_length_92951_cov_150.092953
15	307	293	1	293	293	97.27	521	631	56.24	46.43	NODE_49_length_521_cov_15.414163	NODE_3401_length_631_cov_1447.815972
53	370	319	1	318	319	90.94	521	429	61.04	74.36	NODE_49_length_521_cov_15.414163	NODE_4141_length_429_cov_464.796791
316	521	727	527	206	201	94.66	521	727	39.54	27.65	NODE_49_length_521_cov_15.414163	NODE_3138_length_727_cov_1550.629464
1	1452	1660	186	1452	1475	92.96	1452	2074	100	71.12	NODE_4_length_1452_cov_8.005727	NODE_1362_length_2074_cov_1411.008915
196	425	77646	77881	230	236	93.64	519	78134	44.32	0.3	NODE_50_length_519_cov_16.547414	NODE_81_length_78134_cov_43.000166
1	517	111483	110966	517	518	89.21	517	111618	100	0.46	NODE_51_length_517_cov_63.426407	NODE_37_length_111618_cov_238.960444
1	516	1272	757	516	516	96.51	516	5352	100	9.64	NODE_54_length_516_cov_71.043384	NODE_719_length_5352_cov_928.567680
147	515	92951	92586	369	366	94.62	515	92951	71.65	0.39	NODE_55_length_515_cov_26.591304	NODE_68_length_92951_cov_150.092953
1	502	831	336	502	496	91.04	511	1186	98.24	41.82	NODE_57_length_511_cov_40.789474	NODE_2186_length_1186_cov_875.811671
303	511	5	213	209	209	91.39	511	614	40.9	34.04	NODE_57_length_511_cov_40.789474	NODE_3460_length_614_cov_280.125224
51	423	373	1	373	373	90.88	510	373	73.14	100	NODE_58_length_510_cov_6.718681	NODE_4410_length_373_cov_60.144654
1	509	16976	16468	509	509	100	509	66993	100	0.76	NODE_59_length_509_cov_0.262115	NODE_118_length_66993_cov_137.375900
1	1271	1271	1	1271	1271	97.4	1426	1430	89.13	88.88	NODE_5_length_1426_cov_3.517141	NODE_1882_length_1430_cov_2298.559273
1	508	89081	89588	508	508	92.91	508	105608	100	0.48	NODE_60_length_508_cov_2.284768	NODE_46_length_105608_cov_323.986926
1	505	197274	196770	505	505	99.8	505	228620	100	0.22	NODE_61_length_505_cov_0.144444	NODE_5_length_228620_cov_126.966990
1	441	216836	216396	441	441	98.87	502	228620	87.85	0.19	NODE_62_length_502_cov_0.693512	NODE_5_length_228620_cov_126.966990
1	1230	17446	16217	1230	1230	87.54	1230	51350	100	2.4	NODE_6_length_1230_cov_46.590638	NODE_187_length_51350_cov_51.216356
62	414	156	508	353	353	100	1163	508	30.35	69.49	NODE_7_length_1163_cov_45.290614	NODE_3839_length_508_cov_6562.885210
360	705	22062	22392	346	331	92.77	1163	28129	29.75	1.18	NODE_7_length_1163_cov_45.290614	NODE_319_length_28129_cov_225.238904
505	1140	1	636	636	636	100	1163	636	54.69	100	NODE_7_length_1163_cov_45.290614	NODE_3394_length_636_cov_7120.595525
744	1163	56854	56434	420	421	95.01	1163	95863	36.11	0.44	NODE_7_length_1163_cov_45.290614	NODE_61_length_95863_cov_218.115481
1	922	922	1	922	922	93.1	1125	1315	81.96	70.11	NODE_8_length_1125_cov_77.381308	NODE_2018_length_1315_cov_2644.201587
868	1118	253	1	251	253	93.28	1125	253	22.31	100	NODE_8_length_1125_cov_77.381308	NODE_5179_length_253_cov_1606.222222
2	325	318	1	324	318	88.99	1100	318	29.45	100	NODE_9_length_1100_cov_114.712919	NODE_4732_length_318_cov_1876.501901
271	597	326	1	327	326	91.74	1100	326	29.73	100	NODE_9_length_1100_cov_114.712919	NODE_4673_length_326_cov_1598.904059
554	1100	544	1	547	544	85.18	1100	544	49.73	100	NODE_9_length_1100_cov_114.712919	NODE_3714_length_544_cov_1427.856851
Note: AF, alignment fraction; scaf., scaffold.
