# Supplementary material for: Constructing metagenome-assembled genomes for almost all components in a real bacterial consortium for binning benchmarking
Source: BMC Genomics. 2022 Nov 10;23:746. doi: 10.1186/s12864-022-08967-x (PMC9647946; doi:10.1186/s12864-022-08967-x)
Supplement: Supplementary file 3 — Coordinates for nucleotide-based alignments between scaffolds from the FC2 isolate genome and scaffolds from the F1RT metagenome assembled by metaSPAdes. [file 12864_2022_8967_MOESM3_ESM.xlsx]

## Sheet: Sheet1
Additional file 4. Coordinates for nucleotide-based alignments between scaffolds from the FC3 isolate genome and scaffolds from the F1RT metagenome assembled by metaSPAdes.
Start	End	Start (F1RT)	End (F1RT)	Match (bp)	Match (bp,F1RT)	% IDY	Len. (bp)	Len. (bp,F1RT)	AF (%)	AF (%,F1RT)	Scaf.	F1RT scaf.
1	7972	47658	39687	7972	7972	100	274330	47686	2.91	16.72	FC3_Scaffold1	NODE_204_length_47686_cov_117.550881
8109	13532	39534	34111	5424	5424	100	274330	47686	1.98	11.37	FC3_Scaffold1	NODE_204_length_47686_cov_117.550881
13513	39947	471	26888	26435	26418	99.75	274330	140730	9.64	18.77	FC3_Scaffold1	NODE_23_length_140730_cov_104.826899
40044	142495	26973	129485	102452	102513	99.74	274330	140730	37.35	72.84	FC3_Scaffold1	NODE_23_length_140730_cov_104.826899
143000	153721	130009	140730	10722	10722	99.26	274330	140730	3.91	7.62	FC3_Scaffold1	NODE_23_length_140730_cov_104.826899
153637	188927	66964	31684	35291	35281	99.97	274330	66964	12.86	52.69	FC3_Scaffold1	NODE_119_length_66964_cov_94.628406
189168	220768	31578	1	31601	31578	99.59	274330	66964	11.52	47.16	FC3_Scaffold1	NODE_119_length_66964_cov_94.628406
220683	274330	53689	34	53648	53656	99.82	274330	53689	19.56	99.94	FC3_Scaffold1	NODE_172_length_53689_cov_102.811276
1	120479	129698	9161	120479	120538	99.86	129629	129727	92.94	92.92	FC3_Scaffold10	NODE_28_length_129727_cov_91.173954
120579	129629	9059	29	9051	9031	99.47	129629	129727	6.98	6.96	FC3_Scaffold10	NODE_28_length_129727_cov_91.173954
1	3212	29	3240	3212	3212	100	3212	3268	100	98.29	FC3_Scaffold100	NODE_952_length_3268_cov_99.066293
1	3119	319	3437	3119	3119	100	3119	3465	100	90.01	FC3_Scaffold101	NODE_914_length_3465_cov_186.878592
1	2760	29	2799	2760	2771	99.24	2760	2832	100	97.85	FC3_Scaffold102	NODE_1056_length_2832_cov_193.846597
1	2375	2403	29	2375	2375	99.96	2375	2431	100	97.7	FC3_Scaffold103	NODE_1187_length_2431_cov_198.430976
1	1894	29	1922	1894	1894	100	1894	1950	100	97.13	FC3_Scaffold104	NODE_1435_length_1950_cov_180.135620
1	868	1	894	868	894	94.41	1740	2220	49.89	40.27	FC3_Scaffold105	NODE_1284_length_2220_cov_1180.042032
1417	1740	1474	1797	324	324	100	1740	2220	18.62	14.59	FC3_Scaffold105	NODE_1284_length_2220_cov_1180.042032
1	1613	41715	40103	1613	1613	100	1613	68856	100	2.34	FC3_Scaffold106	NODE_113_length_68856_cov_155.807110
1	1502	29	1530	1502	1502	100	1502	1558	100	96.41	FC3_Scaffold107	NODE_1749_length_1558_cov_144.946773
1	1493	1493	1	1493	1493	100	1493	1670	100	89.4	FC3_Scaffold108	NODE_1635_length_1670_cov_373.738080
1	1354	538	1891	1354	1354	100	1354	2422	100	55.9	FC3_Scaffold109	NODE_1189_length_2422_cov_418.415294
1	79127	113704	34586	79127	79119	99.87	113573	113732	69.67	69.57	FC3_Scaffold11	NODE_35_length_113732_cov_96.903279
79117	113573	34485	29	34457	34457	99.99	113573	113732	30.34	30.3	FC3_Scaffold11	NODE_35_length_113732_cov_96.903279
1	1327	73	1399	1327	1327	100	1327	1427	100	92.99	FC3_Scaffold110	NODE_1884_length_1427_cov_196.271137
1	539	1521	983	539	539	100	1207	2079	44.66	25.93	FC3_Scaffold111	NODE_1361_length_2079_cov_838.588439
845	1207	637	275	363	363	100	1207	2079	30.07	17.46	FC3_Scaffold111	NODE_1361_length_2079_cov_838.588439
1	1158	29	1186	1158	1158	99.91	1158	1214	100	95.39	FC3_Scaffold112	NODE_2147_length_1214_cov_174.711821
1	1095	29370	30464	1095	1095	100	1095	31069	100	3.52	FC3_Scaffold113	NODE_296_length_31069_cov_125.186561
1	1071	29	1099	1071	1071	100	1071	1127	100	95.03	FC3_Scaffold114	NODE_2263_length_1127_cov_132.677239
1	1047	29	1075	1047	1047	100	1047	1103	100	94.92	FC3_Scaffold115	NODE_2301_length_1103_cov_131.350191
1	992	992	1	992	992	99.6	992	1318	100	75.27	FC3_Scaffold116	NODE_2014_length_1318_cov_350.399842
1	975	1003	29	975	975	100	975	1031	100	94.57	FC3_Scaffold117	NODE_2415_length_1031_cov_231.267418
1	911	191	1101	911	911	100	911	1129	100	80.69	FC3_Scaffold118	NODE_2258_length_1129_cov_212.055866
1	705	733	29	705	705	100	705	761	100	92.64	FC3_Scaffold119	NODE_3037_length_761_cov_153.871105
1	33409	29	33437	33409	33409	100	110204	110310	30.32	30.29	FC3_Scaffold12	NODE_40_length_110310_cov_84.689275
33620	110204	33675	110282	76585	76608	99.93	110204	110310	69.49	69.45	FC3_Scaffold12	NODE_40_length_110310_cov_84.689275
1	569	1271	703	569	569	100	569	1566	100	36.33	FC3_Scaffold120	NODE_1739_length_1566_cov_1503.827267
1	556	29	584	556	556	100	556	12745	100	4.36	FC3_Scaffold121	NODE_473_length_12745_cov_95.388337
1	536	536	1	536	536	100	536	2422	100	22.13	FC3_Scaffold122	NODE_1189_length_2422_cov_418.415294
1	500	1923	2422	500	500	100	500	2422	100	20.64	FC3_Scaffold123	NODE_1189_length_2422_cov_418.415294
1	82335	29	82349	82335	82321	99.89	93169	82349	88.37	99.97	FC3_Scaffold13	NODE_78_length_82349_cov_95.025020
82251	93169	1	10931	10919	10931	99.8	93169	10963	11.72	99.71	FC3_Scaffold13	NODE_500_length_10963_cov_101.268885
1	54144	61634	7548	54144	54087	99.63	88164	61662	61.41	87.72	FC3_Scaffold14	NODE_137_length_61662_cov_92.088302
54248	61676	7429	1	7429	7429	100	88164	61662	8.43	12.05	FC3_Scaffold14	NODE_137_length_61662_cov_92.088302
61598	88164	4	26570	26567	26567	99.99	88164	26598	30.13	99.88	FC3_Scaffold14	NODE_325_length_26598_cov_89.743737
102	1563	1480	1	1462	1480	97.91	83619	1480	1.75	100	FC3_Scaffold15	NODE_1833_length_1480_cov_121.230877
1485	83619	82104	42	82135	82063	99.62	83619	82104	98.23	99.95	FC3_Scaffold15	NODE_79_length_82104_cov_108.264171
1	61070	29	61111	61070	61083	99.96	82454	61111	74.07	99.95	FC3_Scaffold16	NODE_142_length_61111_cov_94.092358
60991	82454	21471	28	21464	21444	99.77	82454	21471	26.03	99.87	FC3_Scaffold16	NODE_366_length_21471_cov_96.040297
23	2133	147673	149783	2111	2111	100	81073	228620	2.6	0.92	FC3_Scaffold17	NODE_5_length_228620_cov_126.966990
2307	68788	149945	216464	66482	66520	99.65	81073	228620	82	29.1	FC3_Scaffold17	NODE_5_length_228620_cov_126.966990
68942	81073	216497	228592	12132	12096	99.19	81073	228620	14.96	5.29	FC3_Scaffold17	NODE_5_length_228620_cov_126.966990
1	22192	46	22250	22192	22205	99.71	76378	76414	29.06	29.06	FC3_Scaffold18	NODE_87_length_76414_cov_137.142328
22395	74643	22443	74633	52249	52191	99.6	76378	76414	68.41	68.3	FC3_Scaffold18	NODE_87_length_76414_cov_137.142328
74822	76378	74830	76386	1557	1557	100	76378	76414	2.04	2.04	FC3_Scaffold18	NODE_87_length_76414_cov_137.142328
1	15317	74124	58809	15317	15316	99.19	74116	74153	20.67	20.65	FC3_Scaffold19	NODE_93_length_74153_cov_121.018772
15487	15780	58635	58342	294	294	100	74116	74153	0.4	0.4	FC3_Scaffold19	NODE_93_length_74153_cov_121.018772
15924	74116	58203	29	58193	58175	99.78	74116	74153	78.52	78.45	FC3_Scaffold19	NODE_93_length_74153_cov_121.018772
1	188047	29	188085	188047	188057	99.93	188047	188113	100	99.97	FC3_Scaffold2	NODE_12_length_188113_cov_102.043141
1	45420	73470	28039	45420	45432	99.74	73424	73498	61.86	61.81	FC3_Scaffold20	NODE_95_length_73498_cov_145.842163
45605	72439	27837	1014	26835	26824	99.7	73424	73498	36.55	36.5	FC3_Scaffold20	NODE_95_length_73498_cov_145.842163
59757	73424	13709	29	13668	13681	99.79	73424	73498	18.62	18.61	FC3_Scaffold20	NODE_95_length_73498_cov_145.842163
1	33061	29	33074	33061	33046	99.61	71107	33074	46.49	99.92	FC3_Scaffold21	NODE_281_length_33074_cov_95.393652
33062	65172	38092	5972	32111	32121	99.74	71107	38092	45.16	84.32	FC3_Scaffold21	NODE_244_length_38092_cov_99.075900
65489	71107	5627	29	5619	5599	99.15	71107	38092	7.9	14.7	FC3_Scaffold21	NODE_244_length_38092_cov_99.075900
1	69929	91842	21933	69929	69910	99.56	69929	92951	100	75.21	FC3_Scaffold22	NODE_68_length_92951_cov_150.092953
1	6037	67951	61915	6037	6037	100	67799	69292	8.9	8.71	FC3_Scaffold23	NODE_109_length_69292_cov_107.935179
6089	13380	61712	54434	7292	7279	99.23	67799	69292	10.76	10.5	FC3_Scaffold23	NODE_109_length_69292_cov_107.935179
13518	67799	54273	29	54282	54245	99.69	67799	69292	80.06	78.28	FC3_Scaffold23	NODE_109_length_69292_cov_107.935179
1	67692	29	67721	67692	67693	99.99	67692	67751	100	99.91	FC3_Scaffold24	NODE_116_length_67751_cov_92.381721
1	66887	66881	30	66887	66852	99.9	66887	66993	100	99.79	FC3_Scaffold25	NODE_118_length_66993_cov_137.375900
1	63235	63266	29	63235	63238	99.95	63235	63294	100	99.91	FC3_Scaffold26	NODE_130_length_63294_cov_88.215500
1	55688	32	55716	55688	55685	99.84	62648	62957	88.89	88.45	FC3_Scaffold27	NODE_132_length_62957_cov_164.451178
55764	61785	55819	61826	6022	6008	99.67	62648	62957	9.61	9.54	FC3_Scaffold27	NODE_132_length_62957_cov_164.451178
62111	62648	62172	62709	538	538	100	62648	62957	0.86	0.85	FC3_Scaffold27	NODE_132_length_62957_cov_164.451178
1	62104	62130	29	62104	62102	99.98	62104	62158	100	99.91	FC3_Scaffold28	NODE_135_length_62158_cov_106.128802
1	61182	61210	29	61182	61182	99.62	61182	61238	100	99.91	FC3_Scaffold29	NODE_141_length_61238_cov_135.439109
1	120024	184746	64729	120024	120018	99.88	184661	184774	65	64.95	FC3_Scaffold3	NODE_13_length_184774_cov_89.118315
120133	122119	64600	62614	1987	1987	100	184661	184774	1.08	1.08	FC3_Scaffold3	NODE_13_length_184774_cov_89.118315
122398	184661	62320	29	62264	62292	99.92	184661	184774	33.72	33.71	FC3_Scaffold3	NODE_13_length_184774_cov_89.118315
1	45473	68	45540	45473	45473	100	56462	56661	80.54	80.25	FC3_Scaffold30	NODE_160_length_56661_cov_85.323570
45625	56462	45708	56545	10838	10838	100	56462	56661	19.2	19.13	FC3_Scaffold30	NODE_160_length_56661_cov_85.323570
1	53414	53421	29	53414	53393	99.75	53414	53449	100	99.9	FC3_Scaffold31	NODE_174_length_53449_cov_175.606641
1	43368	43371	56	43368	43316	99.67	52111	43399	83.22	99.81	FC3_Scaffold32	NODE_220_length_43399_cov_151.259436
43364	52111	1	8761	8748	8761	99.2	52111	8789	16.79	99.68	FC3_Scaffold32	NODE_559_length_8789_cov_147.787154
1	50927	50970	29	50927	50942	99.93	50927	50998	100	99.89	FC3_Scaffold33	NODE_190_length_50998_cov_92.635926
1	27016	66	27072	27016	27007	99.75	48667	48866	55.51	55.27	FC3_Scaffold34	NODE_195_length_48866_cov_180.628035
27037	48667	27208	48838	21631	21631	100	48667	48866	44.45	44.27	FC3_Scaffold34	NODE_195_length_48866_cov_180.628035
1	48048	29	48062	48048	48034	99.89	48048	48090	100	99.88	FC3_Scaffold35	NODE_200_length_48090_cov_91.680108
1	47683	29	47711	47683	47683	99.99	47683	47739	100	99.88	FC3_Scaffold36	NODE_203_length_47739_cov_93.508598
1	34026	29	34001	34026	33973	99.76	47581	34001	71.51	99.92	FC3_Scaffold37	NODE_274_length_34001_cov_116.110911
33940	47581	1	13642	13642	13642	100	47581	13670	28.67	99.8	FC3_Scaffold37	NODE_456_length_13670_cov_103.002864
467	44148	46607	2973	43682	43635	99.58	47071	46828	92.8	93.18	FC3_Scaffold38	NODE_207_length_46828_cov_121.547068
44350	47071	2750	29	2722	2722	100	47071	46828	5.78	5.81	FC3_Scaffold38	NODE_207_length_46828_cov_121.547068
1	1797	46333	44523	1797	1811	97.68	46298	46361	3.88	3.91	FC3_Scaffold39	NODE_209_length_46361_cov_169.268799
2041	19041	44256	27276	17001	16981	99.74	46298	46361	36.72	36.63	FC3_Scaffold39	NODE_209_length_46361_cov_169.268799
19208	46298	27125	29	27091	27097	99.94	46298	46361	58.51	58.45	FC3_Scaffold39	NODE_209_length_46361_cov_169.268799
1	52476	29	52476	52476	52448	99.75	179612	52476	29.22	99.95	FC3_Scaffold4	NODE_181_length_52476_cov_90.533984
52376	86450	1	34125	34075	34125	99.72	179612	127293	18.97	26.81	FC3_Scaffold4	NODE_29_length_127293_cov_97.883132
86736	179612	34418	127265	92877	92848	99.88	179612	127293	51.71	72.94	FC3_Scaffold4	NODE_29_length_127293_cov_97.883132
25	46137	46141	29	46113	46113	100	46137	46141	99.95	99.94	FC3_Scaffold40	NODE_211_length_46141_cov_86.940676
1	17562	43842	26263	17562	17580	99.73	43666	43870	40.22	40.07	FC3_Scaffold41	NODE_218_length_43870_cov_174.096109
17655	43666	26153	118	26012	26036	99.87	43666	43870	59.57	59.35	FC3_Scaffold41	NODE_218_length_43870_cov_174.096109
1	41365	30	41374	41365	41345	99.88	41365	41385	100	99.9	FC3_Scaffold42	NODE_228_length_41385_cov_96.509388
1	10601	20255	9655	10601	10601	100	40682	20283	26.06	52.27	FC3_Scaffold43	NODE_382_length_20283_cov_96.441171
10710	20235	9526	1	9526	9526	100	40682	20283	23.42	46.97	FC3_Scaffold43	NODE_382_length_20283_cov_96.441171
20224	40682	20481	28	20459	20454	99.81	40682	20481	50.29	99.87	FC3_Scaffold43	NODE_379_length_20481_cov_138.000196
1	39945	186	40110	39945	39925	99.64	39945	68856	100	57.98	FC3_Scaffold44	NODE_113_length_68856_cov_155.807110
1	32607	39561	6968	32607	32594	99.66	39657	39589	82.22	82.33	FC3_Scaffold45	NODE_232_length_39589_cov_160.535817
32804	39657	6884	29	6854	6856	99.4	39657	39589	17.28	17.32	FC3_Scaffold45	NODE_232_length_39589_cov_160.535817
1	39254	39315	29	39254	39287	99.77	39254	39343	100	99.86	FC3_Scaffold46	NODE_234_length_39343_cov_187.892308
1	38781	38827	29	38781	38799	99.93	38781	38855	100	99.86	FC3_Scaffold47	NODE_238_length_38855_cov_125.297758
1	38577	29	38611	38577	38583	99.91	38577	38639	100	99.86	FC3_Scaffold48	NODE_239_length_38639_cov_119.375052
1	28236	29	28264	28236	28236	100	38562	28264	73.22	99.9	FC3_Scaffold49	NODE_318_length_28264_cov_89.836896
28226	38562	1	10337	10337	10337	100	38562	10365	26.81	99.73	FC3_Scaffold49	NODE_521_length_10365_cov_103.409117
1	60450	29	60458	60450	60430	99.92	156908	60458	38.53	99.95	FC3_Scaffold5	NODE_143_length_60458_cov_88.644819
60426	156908	1	96484	96483	96484	99.99	156908	96512	61.49	99.97	FC3_Scaffold5	NODE_60_length_96512_cov_90.780234
1	37859	225	38073	37859	37849	99.97	37859	38102	100	99.34	FC3_Scaffold50	NODE_242_length_38102_cov_91.141220
1	35813	30	35875	35813	35846	99.82	35813	35903	100	99.84	FC3_Scaffold51	NODE_257_length_35903_cov_116.772958
1	33862	33829	47	33862	33783	99.38	33862	33857	100	99.78	FC3_Scaffold52	NODE_276_length_33857_cov_156.102213
25	18693	18872	182	18669	18691	99.78	32352	86931	57.71	21.5	FC3_Scaffold53	NODE_75_length_86931_cov_131.148418
19006	32352	13393	29	13347	13365	99.79	32352	13535	41.26	98.74	FC3_Scaffold53	NODE_458_length_13535_cov_145.838056
1	32073	29	32091	32073	32063	99.97	32073	32120	100	99.82	FC3_Scaffold54	NODE_289_length_32120_cov_99.211789
1	30323	29	30351	30323	30323	100	30323	30379	100	99.82	FC3_Scaffold55	NODE_302_length_30379_cov_100.359484
1	29725	29729	29	29725	29701	99.77	29725	29757	100	99.81	FC3_Scaffold56	NODE_307_length_29757_cov_176.836577
1	681	681	1	681	681	100	29716	873	2.29	78.01	FC3_Scaffold57	NODE_2738_length_873_cov_207.061125
678	2252	28810	27236	1575	1575	100	29716	28810	5.3	5.47	FC3_Scaffold57	NODE_312_length_28810_cov_106.655225
2962	29716	26783	29	26755	26755	100	29716	28810	90.04	92.87	FC3_Scaffold57	NODE_312_length_28810_cov_106.655225
1	28717	28747	31	28717	28717	100	28717	28775	100	99.8	FC3_Scaffold58	NODE_313_length_28775_cov_97.902716
1	20936	75	21014	20936	20940	99.59	28456	31069	73.57	67.4	FC3_Scaffold59	NODE_296_length_31069_cov_125.186561
21184	21396	21272	21484	213	213	100	28456	31069	0.75	0.69	FC3_Scaffold59	NODE_296_length_31069_cov_125.186561
21473	26074	21577	26192	4602	4616	99.18	28456	31069	16.17	14.86	FC3_Scaffold59	NODE_296_length_31069_cov_125.186561
26310	28456	26433	28594	2147	2162	97.05	28456	31069	7.54	6.96	FC3_Scaffold59	NODE_296_length_31069_cov_125.186561
25	41056	147680	106669	41032	41012	99.73	148030	228620	27.72	17.94	FC3_Scaffold6	NODE_5_length_228620_cov_126.966990
41233	46241	106474	101466	5009	5009	100	148030	228620	3.38	2.19	FC3_Scaffold6	NODE_5_length_228620_cov_126.966990
46403	106446	101296	41262	60044	60035	99.91	148030	228620	40.56	26.26	FC3_Scaffold6	NODE_5_length_228620_cov_126.966990
106676	114665	41015	33046	7990	7970	99.39	148030	228620	5.4	3.49	FC3_Scaffold6	NODE_5_length_228620_cov_126.966990
115024	148030	33045	33	33007	33013	99.91	148030	228620	22.3	14.44	FC3_Scaffold6	NODE_5_length_228620_cov_126.966990
1	17776	29	17817	17776	17789	99.62	28414	17817	62.56	99.84	FC3_Scaffold60	NODE_408_length_17817_cov_90.663383
17770	28414	1	10645	10645	10645	100	28414	10673	37.46	99.74	FC3_Scaffold60	NODE_509_length_10673_cov_116.008947
1	27103	27163	68	27103	27096	99.61	27103	27191	100	99.65	FC3_Scaffold61	NODE_322_length_27191_cov_137.399359
1	25715	29	25735	25715	25707	99.77	25715	25763	100	99.78	FC3_Scaffold62	NODE_329_length_25763_cov_89.757702
1	25468	25565	86	25468	25480	99.91	25468	25634	100	99.4	FC3_Scaffold63	NODE_332_length_25634_cov_114.910630
1	25428	86903	61473	25428	25431	99.6	25451	86931	99.91	29.25	FC3_Scaffold64	NODE_75_length_86931_cov_131.148418
1	23470	29	23498	23470	23470	100	25398	25791	92.41	91	FC3_Scaffold65	NODE_327_length_25791_cov_91.201818
23653	25398	23665	25410	1746	1746	100	25398	25791	6.87	6.77	FC3_Scaffold65	NODE_327_length_25791_cov_91.201818
1	25069	38	25065	25069	25028	99.72	25093	25065	99.9	99.85	FC3_Scaffold66	NODE_336_length_25065_cov_84.933267
266	24058	23821	29	23793	23793	100	24058	23821	98.9	99.88	FC3_Scaffold67	NODE_346_length_23821_cov_94.087604
1	23400	23438	29	23400	23410	99.91	23400	23466	100	99.76	FC3_Scaffold68	NODE_348_length_23466_cov_99.637307
1	5178	29	5206	5178	5178	100	23203	23326	22.32	22.2	FC3_Scaffold69	NODE_351_length_23326_cov_154.172446
5345	23203	5402	23259	17859	17858	99.99	23203	23326	76.97	76.56	FC3_Scaffold69	NODE_351_length_23326_cov_154.172446
1	107943	29	108026	107943	107998	99.71	145784	145885	74.04	74.03	FC3_Scaffold7	NODE_20_length_145885_cov_122.504066
108189	140876	108263	140968	32688	32706	99.83	145784	145885	22.42	22.42	FC3_Scaffold7	NODE_20_length_145885_cov_122.504066
141481	143195	141562	143277	1715	1716	99.36	145784	145885	1.18	1.18	FC3_Scaffold7	NODE_20_length_145885_cov_122.504066
143481	145784	143554	145857	2304	2304	100	145784	145885	1.58	1.58	FC3_Scaffold7	NODE_20_length_145885_cov_122.504066
1	21809	21838	30	21809	21809	100	21809	21867	100	99.73	FC3_Scaffold70	NODE_359_length_21867_cov_186.503255
1	21600	21616	29	21600	21588	99.69	21600	21644	100	99.74	FC3_Scaffold71	NODE_363_length_21644_cov_157.544768
1	233	30	262	233	233	100	21263	92951	1.1	0.25	FC3_Scaffold72	NODE_68_length_92951_cov_150.092953
375	21263	421	21299	20889	20879	99.95	21263	92951	98.24	22.46	FC3_Scaffold72	NODE_68_length_92951_cov_150.092953
1	21067	21095	29	21067	21067	99.99	21067	21330	100	98.77	FC3_Scaffold73	NODE_367_length_21330_cov_181.027121
1	13417	68828	55412	13417	13417	100	20692	68856	64.84	19.49	FC3_Scaffold74	NODE_113_length_68856_cov_155.807110
13747	20692	55089	48138	6946	6952	99.77	20692	68856	33.57	10.1	FC3_Scaffold74	NODE_113_length_68856_cov_155.807110
1	19446	19775	350	19446	19426	99.74	20667	19804	94.09	98.09	FC3_Scaffold75	NODE_385_length_19804_cov_167.990430
20420	20667	242	489	248	248	100	20667	716	1.2	34.64	FC3_Scaffold75	NODE_3169_length_716_cov_235.872920
1	17451	29	17479	17451	17451	100	20559	19160	84.88	91.08	FC3_Scaffold76	NODE_395_length_19160_cov_105.133159
17992	18243	56	307	252	252	100	20559	2663	1.23	9.46	FC3_Scaffold76	NODE_1103_length_2663_cov_98.851994
18344	20559	420	2635	2216	2216	100	20559	2663	10.78	83.21	FC3_Scaffold76	NODE_1103_length_2663_cov_98.851994
1	4908	19329	14422	4908	4908	100	19306	19342	25.42	25.37	FC3_Scaffold77	NODE_390_length_19342_cov_135.698398
5086	19306	14254	29	14221	14226	99.68	19306	19342	73.66	73.55	FC3_Scaffold77	NODE_390_length_19342_cov_135.698398
1	18133	29	18168	18133	18140	99.91	18133	18196	100	99.69	FC3_Scaffold78	NODE_404_length_18196_cov_107.485420
1	16442	32	16473	16442	16442	100	16442	16501	100	99.64	FC3_Scaffold79	NODE_418_length_16501_cov_92.562568
1	13136	76832	63697	13136	13136	99.98	142728	76857	9.2	17.09	FC3_Scaffold8	NODE_84_length_76857_cov_94.108982
13190	76754	63593	1	63565	63593	99.92	142728	76857	44.54	82.74	FC3_Scaffold8	NODE_84_length_76857_cov_94.108982
76734	138253	66051	4532	61520	61520	99.99	142728	66051	43.1	93.14	FC3_Scaffold8	NODE_121_length_66051_cov_96.197770
138970	142728	3787	29	3759	3759	100	142728	66051	2.63	5.69	FC3_Scaffold8	NODE_121_length_66051_cov_96.197770
1	16375	16426	29	16375	16398	99.41	16375	16503	100	99.36	FC3_Scaffold80	NODE_417_length_16503_cov_124.840041
1	16189	16197	29	16189	16169	99.73	16189	16222	100	99.67	FC3_Scaffold81	NODE_420_length_16222_cov_109.685470
1	10919	12146	1228	10919	10919	99.99	13077	12174	83.5	89.69	FC3_Scaffold82	NODE_483_length_12174_cov_124.162142
11133	12121	1017	29	989	989	100	13077	12174	7.56	8.12	FC3_Scaffold82	NODE_483_length_12174_cov_124.162142
12399	13077	125	803	679	679	100	13077	831	5.19	81.71	FC3_Scaffold82	NODE_2847_length_831_cov_211.822165
1	12140	582	12717	12140	12136	99.92	12140	12745	100	95.22	FC3_Scaffold83	NODE_473_length_12745_cov_95.388337
1	11574	29	11615	11574	11587	99.8	11574	11643	100	99.52	FC3_Scaffold84	NODE_489_length_11643_cov_199.495254
1	9520	9549	30	9520	9520	100	9520	9577	100	99.4	FC3_Scaffold85	NODE_535_length_9577_cov_129.164986
1	9074	29	9102	9074	9074	100	9074	9500	100	95.52	FC3_Scaffold86	NODE_536_length_9500_cov_116.503441
1	8826	8814	29	8826	8786	98.73	8826	8842	100	99.37	FC3_Scaffold87	NODE_558_length_8842_cov_182.663935
1	8796	30	8825	8796	8796	100	8796	8853	100	99.36	FC3_Scaffold88	NODE_557_length_8853_cov_182.278472
1	8628	9281	654	8628	8628	100	8628	9309	100	92.68	FC3_Scaffold89	NODE_542_length_9309_cov_129.667387
1	5292	29	5320	5292	5292	99.98	132283	5320	4	99.47	FC3_Scaffold9	NODE_723_length_5320_cov_185.765812
5238	6535	1	1312	1298	1312	98.17	132283	1312	0.98	100	FC3_Scaffold9	NODE_2021_length_1312_cov_253.523469
6884	7363	26432	26911	480	480	99.58	132283	31069	0.36	1.54	FC3_Scaffold9	NODE_296_length_31069_cov_125.186561
7309	54852	1	47615	47544	47615	99.39	132283	64033	35.94	74.36	FC3_Scaffold9	NODE_129_length_64033_cov_116.113305
55023	71236	47802	64033	16214	16232	99.77	132283	64033	12.26	25.35	FC3_Scaffold9	NODE_129_length_64033_cov_116.113305
71182	128485	1	57301	57304	57301	99.87	132283	61960	43.32	92.48	FC3_Scaffold9	NODE_136_length_61960_cov_120.216509
128640	132283	57456	61099	3644	3644	100	132283	61960	2.75	5.88	FC3_Scaffold9	NODE_136_length_61960_cov_120.216509
44	255	8501	8290	212	212	100	8500	8501	2.49	2.49	FC3_Scaffold90	NODE_567_length_8501_cov_149.294933
331	8500	8198	29	8170	8170	100	8500	8501	96.12	96.11	FC3_Scaffold90	NODE_567_length_8501_cov_149.294933
1	7124	29	7152	7124	7124	100	7124	7178	100	99.25	FC3_Scaffold91	NODE_610_length_7178_cov_93.526744
1	6373	48145	41773	6373	6373	100	6373	68856	100	9.26	FC3_Scaffold92	NODE_113_length_68856_cov_155.807110
1	6069	29	6097	6069	6069	100	6069	6126	100	99.07	FC3_Scaffold93	NODE_658_length_6126_cov_148.863449
1	6052	6080	29	6052	6052	100	6052	6108	100	99.08	FC3_Scaffold94	NODE_659_length_6108_cov_190.480753
1	4925	29	4953	4925	4925	100	4925	4981	100	98.88	FC3_Scaffold95	NODE_751_length_4981_cov_99.768981
44	247	1	204	204	204	100	4821	4840	4.23	4.21	FC3_Scaffold96	NODE_763_length_4840_cov_148.802299
334	3051	296	3013	2718	2718	100	4821	4840	56.38	56.16	FC3_Scaffold96	NODE_763_length_4840_cov_148.802299
3521	4821	3504	4804	1301	1301	100	4821	4840	26.99	26.88	FC3_Scaffold96	NODE_763_length_4840_cov_148.802299
1	4456	29	4484	4456	4456	100	4456	4512	100	98.76	FC3_Scaffold97	NODE_788_length_4512_cov_149.630020
1	3895	29	3923	3895	3895	100	3895	3980	100	97.86	FC3_Scaffold98	NODE_842_length_3980_cov_114.284586
2	245	1809	2051	244	243	88.98	3615	2079	6.75	11.69	FC3_Scaffold99	NODE_1361_length_2079_cov_838.588439
440	3615	3204	29	3176	3176	100	3615	3260	87.86	97.42	FC3_Scaffold99	NODE_955_length_3260_cov_213.567551
Note: red, for scaffods with AF<90%; IDY, identity; AF, alignment fraction.
