# Supplementary material for: Constructing metagenome-assembled genomes for almost all components in a real bacterial consortium for binning benchmarking
Source: BMC Genomics. 2022 Nov 10;23:746. doi: 10.1186/s12864-022-08967-x (PMC9647946; doi:10.1186/s12864-022-08967-x)
Supplement: Supplementary file 4 — Coordinates for nucleotide-based alignments between scaffolds from the FC3 isolate genome and scaffolds from the F1RT metagenome assembled by metaSPAdes. [file 12864_2022_8967_MOESM4_ESM.xlsx]

## Sheet: Sheet1
Additional file 5. Coordinates for nucleotide-based alignments between scaffolds from the FC4 isolate genome and scaffolds from the F1RT metagenome assembled by metaSPAdes.
Start	End	Start (F1RT)	End (F1RT)	Match (bp)	Match (bp,F1RT)	% IDY	Len. (bp)	Len. (bp,F1RT)	AF (%)	AF (%,F1RT)	Scaf.	F1RT scaf.
1	2214	309663	307425	2214	2239	97.36	245480	325345	0.9	0.69	FC5_Scaffold1	NODE_1_length_325345_cov_23.553168
2351	86688	307289	222948	84338	84342	99.38	245480	325345	34.36	25.92	FC5_Scaffold1	NODE_1_length_325345_cov_23.553168
87132	110022	222604	199720	22891	22885	99.33	245480	325345	9.32	7.03	FC5_Scaffold1	NODE_1_length_325345_cov_23.553168
110451	134523	199347	175293	24073	24055	99.74	245480	325345	9.81	7.39	FC5_Scaffold1	NODE_1_length_325345_cov_23.553168
134627	139838	175220	170009	5212	5212	100	245480	325345	2.12	1.6	FC5_Scaffold1	NODE_1_length_325345_cov_23.553168
140061	145978	169770	163873	5918	5898	99.02	245480	325345	2.41	1.81	FC5_Scaffold1	NODE_1_length_325345_cov_23.553168
146209	161063	163652	148787	14855	14866	99.31	245480	325345	6.05	4.57	FC5_Scaffold1	NODE_1_length_325345_cov_23.553168
161185	211661	148680	98193	50477	50488	99.9	245480	325345	20.56	15.52	FC5_Scaffold1	NODE_1_length_325345_cov_23.553168
211746	212003	98102	97845	258	258	100	245480	325345	0.11	0.08	FC5_Scaffold1	NODE_1_length_325345_cov_23.553168
212101	229383	97742	80485	17283	17258	99.57	245480	325345	7.04	5.3	FC5_Scaffold1	NODE_1_length_325345_cov_23.553168
229577	245480	80237	64329	15904	15909	99.67	245480	325345	6.48	4.89	FC5_Scaffold1	NODE_1_length_325345_cov_23.553168
1	68103	21756	89882	68103	68127	99.48	68103	89900	100	75.78	FC5_Scaffold10	NODE_72_length_89900_cov_21.719250
1	3350	30476	33825	3350	3350	100	3350	95577	100	3.51	FC5_Scaffold100	NODE_63_length_95577_cov_19.652719
1	282	444	163	282	282	100	3298	1041	8.55	27.09	FC5_Scaffold101	NODE_2392_length_1041_cov_51.400609
465	3298	2852	19	2834	2834	100	3298	2907	85.93	97.49	FC5_Scaffold101	NODE_1037_length_2907_cov_20.520687
1	3066	51820	48755	3066	3066	100	3066	95518	100	3.21	FC5_Scaffold102	NODE_65_length_95518_cov_20.902779
1	3056	207109	210164	3056	3056	100	3056	210262	100	1.45	FC5_Scaffold103	NODE_9_length_210262_cov_24.299205
1	2805	7355	10158	2805	2804	96.25	2805	95577	100	2.93	FC5_Scaffold104	NODE_63_length_95577_cov_19.652719
1	2484	26391	23928	2484	2464	97.67	2484	141827	100	1.74	FC5_Scaffold105	NODE_22_length_141827_cov_20.260312
1	2438	21324	23761	2438	2438	100	2438	141827	100	1.72	FC5_Scaffold106	NODE_22_length_141827_cov_20.260312
1	2253	2262	19	2253	2244	99.11	2253	2280	100	98.42	FC5_Scaffold107	NODE_1254_length_2280_cov_21.779775
1	1880	5277	7156	1880	1880	100	1880	22464	100	8.37	FC5_Scaffold108	NODE_354_length_22464_cov_18.554822
1	1678	2331	654	1678	1678	100	1678	2331	100	71.99	FC5_Scaffold109	NODE_1228_length_2331_cov_48.244728
1	60324	101380	161638	60324	60259	99.4	60324	290455	100	20.75	FC5_Scaffold11	NODE_2_length_290455_cov_19.622961
1	1663	32033	33675	1663	1643	96.51	1663	95518	100	1.72	FC5_Scaffold110	NODE_65_length_95518_cov_20.902779
1	1587	100934	99348	1587	1587	100	1587	290455	100	0.55	FC5_Scaffold111	NODE_2_length_290455_cov_19.622961
1	1553	27226	25653	1553	1574	97.59	1553	290455	100	0.54	FC5_Scaffold112	NODE_2_length_290455_cov_19.622961
1	1536	145170	146705	1536	1536	100	1536	241694	100	0.64	FC5_Scaffold113	NODE_4_length_241694_cov_20.961567
1	1508	52116	53603	1508	1488	96.15	1508	95518	100	1.56	FC5_Scaffold114	NODE_65_length_95518_cov_20.902779
1	1488	1506	19	1488	1488	100	1488	1524	100	97.64	FC5_Scaffold115	NODE_1785_length_1524_cov_21.631722
1	1261	175732	174472	1261	1261	100	1261	190886	100	0.66	FC5_Scaffold116	NODE_10_length_190886_cov_21.925604
1	1179	4788	3610	1179	1179	100	1179	22464	100	5.25	FC5_Scaffold117	NODE_354_length_22464_cov_18.554822
1	1152	179	1330	1152	1152	100	1152	1348	100	85.46	FC5_Scaffold118	NODE_1977_length_1348_cov_24.943542
1	1124	1869	746	1124	1124	100	1124	1890	100	59.47	FC5_Scaffold119	NODE_1477_length_1890_cov_18.835422
1	59575	133544	73979	59575	59566	99.52	59575	141827	100	42	FC5_Scaffold12	NODE_22_length_141827_cov_20.260312
30	971	23837	22896	942	942	100	971	23837	97.01	3.95	FC5_Scaffold120	NODE_345_length_23837_cov_27.479606
1	613	2252	2854	613	603	97.88	914	2872	67.07	21	FC5_Scaffold122	NODE_1046_length_2872_cov_22.847710
1	893	110712	109820	893	893	100	893	241694	100	0.37	FC5_Scaffold123	NODE_4_length_241694_cov_20.961567
1	792	216	1007	792	792	100	792	1040	100	76.15	FC5_Scaffold124	NODE_2396_length_1040_cov_26.193909
1	773	72861	72089	773	773	100	773	190886	100	0.4	FC5_Scaffold125	NODE_10_length_190886_cov_21.925604
1	717	1	717	717	717	99.86	717	1284	100	55.84	FC5_Scaffold126	NODE_2058_length_1284_cov_42.560618
2	705	198082	197379	704	704	100	705	290455	99.86	0.24	FC5_Scaffold127	NODE_2_length_290455_cov_19.622961
1	634	408	1041	634	634	100	634	1041	100	60.9	FC5_Scaffold129	NODE_2392_length_1041_cov_51.400609
1	10165	10164	1	10165	10164	99.9	59041	19972	17.22	50.89	FC5_Scaffold13	NODE_384_length_19972_cov_21.787117
10165	20989	1	10825	10825	10825	99.99	59041	10825	18.33	100	FC5_Scaffold13	NODE_504_length_10825_cov_22.685608
20971	36733	1	15771	15763	15771	99.28	59041	15883	26.7	99.29	FC5_Scaffold13	NODE_422_length_15883_cov_22.362206
36997	59041	34611	12579	22045	22033	99.62	59041	34745	37.34	63.41	FC5_Scaffold13	NODE_265_length_34745_cov_23.552349
1	622	1	622	622	622	100	622	2331	100	26.68	FC5_Scaffold130	NODE_1228_length_2331_cov_48.244728
1	611	1	611	611	611	100	611	611	100	100	FC5_Scaffold131	NODE_3474_length_611_cov_46.505396
1	539	176235	175697	539	539	100	539	190886	100	0.28	FC5_Scaffold132	NODE_10_length_190886_cov_21.925604
1	539	746	1284	539	539	99.81	539	1284	100	41.98	FC5_Scaffold133	NODE_2058_length_1284_cov_42.560618
1	506	230	735	506	506	99.8	506	34745	100	1.46	FC5_Scaffold135	NODE_265_length_34745_cov_23.552349
1	16095	16180	76	16095	16105	99.32	58143	36638	27.68	43.96	FC5_Scaffold14	NODE_251_length_36638_cov_22.633491
16272	56293	56	40072	40022	40017	99.5	58143	54305	68.83	73.69	FC5_Scaffold14	NODE_169_length_54305_cov_22.569917
56572	58143	40359	41930	1572	1572	96.12	58143	54305	2.7	2.89	FC5_Scaffold14	NODE_169_length_54305_cov_22.569917
1	14513	308	14822	14513	14515	99.88	52600	14822	27.59	97.93	FC5_Scaffold15	NODE_441_length_14822_cov_22.518927
14508	42715	38117	9930	28208	28188	99.79	52600	38117	53.63	73.95	FC5_Scaffold15	NODE_241_length_38117_cov_22.608192
42876	52600	9781	77	9725	9705	99.5	52600	38117	18.49	25.46	FC5_Scaffold15	NODE_241_length_38117_cov_22.608192
1	23856	46390	22559	23856	23832	98.88	46218	68034	51.62	35.03	FC5_Scaffold16	NODE_115_length_68034_cov_23.091058
24191	46218	22297	290	22028	22008	99.74	46218	68034	47.66	32.35	FC5_Scaffold16	NODE_115_length_68034_cov_23.091058
1	8893	35940	44794	8893	8855	97.77	46007	75647	19.33	11.71	FC5_Scaffold17	NODE_90_length_75647_cov_20.211755
9046	32947	44944	68838	23902	23895	99.45	46007	75647	51.95	31.59	FC5_Scaffold17	NODE_90_length_75647_cov_20.211755
33065	39730	68963	75647	6666	6685	98.55	46007	75647	14.49	8.84	FC5_Scaffold17	NODE_90_length_75647_cov_20.211755
39735	46007	1	6273	6273	6273	100	46007	95518	13.63	6.57	FC5_Scaffold17	NODE_65_length_95518_cov_20.902779
1	3856	64202	68034	3856	3833	98.24	45460	68034	8.48	5.63	FC5_Scaffold18	NODE_115_length_68034_cov_23.091058
3841	14677	1	10814	10837	10814	99.22	45460	210262	23.84	5.14	FC5_Scaffold18	NODE_9_length_210262_cov_24.299205
14965	45460	11056	41476	30496	30421	99.25	45460	210262	67.08	14.47	FC5_Scaffold18	NODE_9_length_210262_cov_24.299205
1	41910	19	41916	41910	41898	99.87	41910	41984	100	99.8	FC5_Scaffold19	NODE_225_length_41984_cov_24.725894
1	13447	112264	125688	13447	13425	99.25	113904	190886	11.81	7.03	FC5_Scaffold2	NODE_10_length_190886_cov_21.925604
13676	16034	125925	128283	2359	2359	100	113904	190886	2.07	1.24	FC5_Scaffold2	NODE_10_length_190886_cov_21.925604
16315	38735	128542	150980	22421	22439	99.02	113904	190886	19.68	11.76	FC5_Scaffold2	NODE_10_length_190886_cov_21.925604
38868	62294	151095	174492	23427	23398	99.61	113904	190886	20.57	12.26	FC5_Scaffold2	NODE_10_length_190886_cov_21.925604
62241	76959	176182	190886	14719	14705	99.49	113904	190886	12.92	7.7	FC5_Scaffold2	NODE_10_length_190886_cov_21.925604
76959	97407	36993	16545	20449	20449	100	113904	36993	17.95	55.28	FC5_Scaffold2	NODE_249_length_36993_cov_21.571634
97658	113904	16256	19	16247	16238	99.78	113904	36993	14.26	43.89	FC5_Scaffold2	NODE_249_length_36993_cov_21.571634
1	4304	55432	59668	4304	4237	97.3	40193	95577	10.71	4.43	FC5_Scaffold20	NODE_63_length_95577_cov_19.652719
4489	40193	59851	95559	35705	35709	99.32	40193	95577	88.83	37.36	FC5_Scaffold20	NODE_63_length_95577_cov_19.652719
1	13324	69936	83176	13324	13241	99.07	36754	106378	36.25	12.45	FC5_Scaffold21	NODE_45_length_106378_cov_21.816220
13394	22279	83265	92148	8886	8884	99.25	36754	106378	24.18	8.35	FC5_Scaffold21	NODE_45_length_106378_cov_21.816220
22501	23641	92321	93518	1141	1198	76.36	36754	106378	3.1	1.13	FC5_Scaffold21	NODE_45_length_106378_cov_21.816220
23985	25186	93856	95047	1202	1192	99.17	36754	106378	3.27	1.12	FC5_Scaffold21	NODE_45_length_106378_cov_21.816220
25922	26248	95514	95840	327	327	100	36754	106378	0.89	0.31	FC5_Scaffold21	NODE_45_length_106378_cov_21.816220
26465	36754	96068	106360	10290	10293	99.17	36754	106378	28	9.68	FC5_Scaffold21	NODE_45_length_106378_cov_21.816220
1	35471	39700	4291	35471	35410	99.43	35471	73258	100	48.34	FC5_Scaffold22	NODE_97_length_73258_cov_21.345669
1	216	115022	114807	216	216	100	34000	214509	0.64	0.1	FC5_Scaffold23	NODE_7_length_214509_cov_19.494633
411	34000	114636	81081	33590	33556	99.35	34000	214509	98.79	15.64	FC5_Scaffold23	NODE_7_length_214509_cov_19.494633
1	21538	21538	1	21538	21538	100	33659	55457	63.99	38.84	FC5_Scaffold24	NODE_165_length_55457_cov_20.197953
21529	33659	1	12156	12131	12156	99.04	33659	16512	36.04	73.62	FC5_Scaffold24	NODE_416_length_16512_cov_19.741326
1	32552	22185	54726	32552	32542	98.98	33582	55457	96.93	58.68	FC5_Scaffold25	NODE_165_length_55457_cov_20.197953
32720	33281	54888	55439	562	552	98.04	33582	55457	1.67	1	FC5_Scaffold25	NODE_165_length_55457_cov_20.197953
33245	33582	1	328	338	328	97.04	33582	2266	1.01	14.47	FC5_Scaffold25	NODE_1258_length_2266_cov_50.650384
1	14674	291	14964	14674	14674	100	33073	20519	44.37	71.51	FC5_Scaffold26	NODE_378_length_20519_cov_23.294957
14925	20369	15075	20519	5445	5445	100	33073	20519	16.46	26.54	FC5_Scaffold26	NODE_378_length_20519_cov_23.294957
20361	33073	36290	23589	12713	12702	99.54	33073	36290	38.44	35	FC5_Scaffold26	NODE_255_length_36290_cov_21.496012
1	31469	140435	171914	31469	31480	99.01	31469	210262	100	14.97	FC5_Scaffold27	NODE_9_length_210262_cov_24.299205
1	11899	62388	50528	11899	11861	98.65	29989	214509	39.68	5.53	FC5_Scaffold28	NODE_7_length_214509_cov_19.494633
12142	28941	50339	33596	16800	16744	99.07	29989	214509	56.02	7.81	FC5_Scaffold28	NODE_7_length_214509_cov_19.494633
29041	29989	33499	32551	949	949	100	29989	214509	3.16	0.44	FC5_Scaffold28	NODE_7_length_214509_cov_19.494633
1	8120	75061	83203	8120	8143	99.53	29464	95518	27.56	8.53	FC5_Scaffold29	NODE_65_length_95518_cov_20.902779
8464	15015	83558	90084	6552	6527	98.82	29464	95518	22.24	6.83	FC5_Scaffold29	NODE_65_length_95518_cov_20.902779
15271	20512	90341	95518	5242	5178	97.58	29464	95518	17.79	5.42	FC5_Scaffold29	NODE_65_length_95518_cov_20.902779
20494	29464	73258	64312	8971	8947	99.31	29464	73258	30.45	12.21	FC5_Scaffold29	NODE_97_length_73258_cov_21.345669
1	3251	109805	106565	3251	3241	98.52	109798	241694	2.96	1.34	FC5_Scaffold3	NODE_4_length_241694_cov_20.961567
3519	32042	106307	77849	28524	28459	99.05	109798	241694	25.98	11.77	FC5_Scaffold3	NODE_4_length_241694_cov_20.961567
32153	54725	77745	55085	22573	22661	98.64	109798	241694	20.56	9.38	FC5_Scaffold3	NODE_4_length_241694_cov_20.961567
54786	56118	54992	53660	1333	1333	100	109798	241694	1.21	0.55	FC5_Scaffold3	NODE_4_length_241694_cov_20.961567
56417	106115	53302	3642	49699	49661	99.71	109798	241694	45.26	20.55	FC5_Scaffold3	NODE_4_length_241694_cov_20.961567
106377	109798	3429	19	3422	3411	99.42	109798	241694	3.12	1.41	FC5_Scaffold3	NODE_4_length_241694_cov_20.961567
1	18272	27699	9430	18272	18270	99.78	27693	325345	65.98	5.62	FC5_Scaffold30	NODE_1_length_325345_cov_23.553168
18421	27693	9291	19	9273	9273	100	27693	325345	33.48	2.85	FC5_Scaffold30	NODE_1_length_325345_cov_23.553168
1	3036	115508	118543	3036	3036	100	26398	214509	11.5	1.42	FC5_Scaffold31	NODE_7_length_214509_cov_19.494633
3204	7447	118687	122911	4244	4225	99.06	26398	214509	16.08	1.97	FC5_Scaffold31	NODE_7_length_214509_cov_19.494633
7575	16142	123031	131575	8568	8545	99.01	26398	214509	32.46	3.98	FC5_Scaffold31	NODE_7_length_214509_cov_19.494633
16384	26398	131802	141796	10015	9995	99.42	26398	214509	37.94	4.66	FC5_Scaffold31	NODE_7_length_214509_cov_19.494633
1	401	4265	3865	401	401	100	25296	4319	1.59	9.28	FC5_Scaffold32	NODE_812_length_4319_cov_13.510084
637	2362	3575	1760	1726	1816	93.28	25296	4319	6.82	42.05	FC5_Scaffold32	NODE_812_length_4319_cov_13.510084
2590	3153	1494	931	564	564	100	25296	4319	2.23	13.06	FC5_Scaffold32	NODE_812_length_4319_cov_13.510084
3214	3912	842	94	699	749	87.18	25296	4319	2.76	17.34	FC5_Scaffold32	NODE_812_length_4319_cov_13.510084
4144	4698	82	672	555	591	90.02	25296	214509	2.19	0.28	FC5_Scaffold32	NODE_7_length_214509_cov_19.494633
4957	5291	985	1319	335	335	100	25296	214509	1.32	0.16	FC5_Scaffold32	NODE_7_length_214509_cov_19.494633
5909	11619	1813	7593	5711	5781	97.41	25296	214509	22.58	2.69	FC5_Scaffold32	NODE_7_length_214509_cov_19.494633
11688	17724	7695	13738	6037	6044	97.82	25296	214509	23.87	2.82	FC5_Scaffold32	NODE_7_length_214509_cov_19.494633
17873	20588	13938	16653	2716	2716	100	25296	214509	10.74	1.27	FC5_Scaffold32	NODE_7_length_214509_cov_19.494633
20923	23175	16837	19093	2253	2257	97.13	25296	214509	8.91	1.05	FC5_Scaffold32	NODE_7_length_214509_cov_19.494633
23334	25296	19305	21258	1963	1954	99.49	25296	214509	7.76	0.91	FC5_Scaffold32	NODE_7_length_214509_cov_19.494633
1	25011	186820	161732	25011	25089	99.17	25011	290455	100	8.64	FC5_Scaffold33	NODE_2_length_290455_cov_19.622961
1	20299	16368	36638	20299	20271	99.66	23891	36638	84.97	55.33	FC5_Scaffold34	NODE_251_length_36638_cov_22.633491
20289	23891	1	3603	3603	3603	100	23891	24524	15.08	14.69	FC5_Scaffold34	NODE_338_length_24524_cov_21.127018
1	15947	56936	41053	15947	15884	98.86	23801	190886	67	8.32	FC5_Scaffold35	NODE_10_length_190886_cov_21.925604
16369	23801	40577	33165	7433	7413	99.22	23801	190886	31.23	3.88	FC5_Scaffold35	NODE_10_length_190886_cov_21.925604
1	8165	27936	36076	8165	8141	97.61	23563	325345	34.65	2.5	FC5_Scaffold36	NODE_1_length_325345_cov_23.553168
8255	12959	36159	40863	4705	4705	100	23563	325345	19.97	1.45	FC5_Scaffold36	NODE_1_length_325345_cov_23.553168
13138	14287	41053	42202	1150	1150	100	23563	325345	4.88	0.35	FC5_Scaffold36	NODE_1_length_325345_cov_23.553168
14413	23563	42316	51525	9151	9210	98.49	23563	325345	38.84	2.83	FC5_Scaffold36	NODE_1_length_325345_cov_23.553168
1	3420	22930	19537	3420	3394	98.27	22877	23837	14.95	14.24	FC5_Scaffold37	NODE_345_length_23837_cov_27.479606
3538	3940	19388	18986	403	403	100	22877	23837	1.76	1.69	FC5_Scaffold37	NODE_345_length_23837_cov_27.479606
4024	10990	18876	11939	6967	6938	99.02	22877	23837	30.45	29.11	FC5_Scaffold37	NODE_345_length_23837_cov_27.479606
11236	22877	11676	19	11642	11658	99.52	22877	23837	50.89	48.91	FC5_Scaffold37	NODE_345_length_23837_cov_27.479606
1	22665	47505	70096	22665	22592	98.82	22665	290455	100	7.78	FC5_Scaffold38	NODE_2_length_290455_cov_19.622961
1	13288	21390	8133	13288	13258	98.56	21393	75647	62.11	17.53	FC5_Scaffold39	NODE_90_length_75647_cov_20.211755
13383	21393	8044	19	8011	8026	98.33	21393	75647	37.45	10.61	FC5_Scaffold39	NODE_90_length_75647_cov_20.211755
1	49759	160580	210248	49759	49669	99.34	101983	241694	48.79	20.55	FC5_Scaffold4	NODE_4_length_241694_cov_20.961567
49967	81235	210446	241694	31269	31249	99.83	101983	241694	30.66	12.93	FC5_Scaffold4	NODE_4_length_241694_cov_20.961567
81227	101983	1	20722	20757	20722	98.9	101983	141827	20.35	14.61	FC5_Scaffold4	NODE_22_length_141827_cov_20.260312
1	20957	21073	144	20957	20930	99.44	20957	89900	100	23.28	FC5_Scaffold40	NODE_72_length_89900_cov_21.719250
1	20774	3734	24506	20774	20773	99.76	20774	24524	100	84.7	FC5_Scaffold41	NODE_338_length_24524_cov_21.127018
1	20524	34684	55158	20524	20475	99.31	20524	95577	100	21.42	FC5_Scaffold42	NODE_63_length_95577_cov_19.652719
1	19964	25628	5683	19964	19946	99.49	19964	290455	100	6.87	FC5_Scaffold43	NODE_2_length_290455_cov_19.622961
1	4667	10305	14951	4667	4647	98.76	19921	95577	23.43	4.86	FC5_Scaffold44	NODE_63_length_95577_cov_19.652719
5353	19921	15615	30113	14569	14499	97.59	19921	95577	73.13	15.17	FC5_Scaffold44	NODE_63_length_95577_cov_19.652719
1	19371	27755	47041	19371	19287	98.77	19371	290455	100	6.64	FC5_Scaffold45	NODE_2_length_290455_cov_19.622961
1	19042	19031	19	19042	19013	99.52	19042	29473	100	64.51	FC5_Scaffold46	NODE_308_length_29473_cov_23.498198
1	18864	54938	73758	18864	18821	99.19	18864	141827	100	13.27	FC5_Scaffold47	NODE_22_length_141827_cov_20.260312
1	18552	18534	19	18552	18516	99.56	18552	18552	100	99.81	FC5_Scaffold48	NODE_403_length_18552_cov_21.522031
1	18550	111129	129638	18550	18510	98.78	18550	241694	100	7.66	FC5_Scaffold49	NODE_4_length_241694_cov_20.961567
1	15028	140329	125263	15028	15067	98.32	98936	210262	15.19	7.17	FC5_Scaffold5	NODE_9_length_210262_cov_24.299205
15090	27956	125173	112350	12867	12824	98.58	98936	210262	13.01	6.1	FC5_Scaffold5	NODE_9_length_210262_cov_24.299205
28183	93052	112174	47344	64870	64831	99.19	98936	210262	65.57	30.83	FC5_Scaffold5	NODE_9_length_210262_cov_24.299205
93364	98936	46986	41450	5573	5537	98.12	98936	210262	5.63	2.63	FC5_Scaffold5	NODE_9_length_210262_cov_24.299205
1	17889	206853	188967	17889	17887	99.73	17889	210262	100	8.51	FC5_Scaffold50	NODE_9_length_210262_cov_24.299205
1	2125	90058	87935	2125	2124	99.53	17648	90135	12.04	2.36	FC5_Scaffold51	NODE_71_length_90135_cov_23.985069
2258	17648	87816	72432	15391	15385	99.35	17648	90135	87.21	17.07	FC5_Scaffold51	NODE_71_length_90135_cov_23.985069
1	17620	64142	46543	17620	17600	99.67	17620	68034	100	25.87	FC5_Scaffold52	NODE_115_length_68034_cov_23.091058
30	6565	1	6536	6536	6536	100	16790	10274	38.93	63.62	FC5_Scaffold53	NODE_523_length_10274_cov_28.073980
6693	10209	6646	10162	3517	3517	100	16790	10274	20.95	34.23	FC5_Scaffold53	NODE_523_length_10274_cov_28.073980
10421	10961	6412	5872	541	541	98.15	16790	6467	3.22	8.37	FC5_Scaffold53	NODE_637_length_6467_cov_29.759201
11333	16790	5481	19	5458	5463	98.39	16790	6467	32.51	84.48	FC5_Scaffold53	NODE_637_length_6467_cov_29.759201
1	16380	112056	95697	16380	16360	99.65	16380	190886	100	8.57	FC5_Scaffold54	NODE_10_length_190886_cov_21.925604
1	15534	56343	40788	15534	15556	99.55	16267	73258	95.49	21.23	FC5_Scaffold55	NODE_97_length_73258_cov_21.345669
15961	16267	40368	40062	307	307	100	16267	73258	1.89	0.42	FC5_Scaffold55	NODE_97_length_73258_cov_21.345669
1	409	1244	836	409	409	100	16134	3240	2.54	12.62	FC5_Scaffold56	NODE_961_length_3240_cov_32.637363
621	1402	835	54	782	782	100	16134	3240	4.85	24.14	FC5_Scaffold56	NODE_961_length_3240_cov_32.637363
1737	16134	2895	17292	14398	14398	100	16134	190886	89.24	7.54	FC5_Scaffold56	NODE_10_length_190886_cov_21.925604
1	15839	95218	79407	15839	15812	99.44	15839	190886	100	8.28	FC5_Scaffold57	NODE_10_length_190886_cov_21.925604
1	15620	17539	33106	15620	15568	98.84	15620	190886	100	8.16	FC5_Scaffold58	NODE_10_length_190886_cov_21.925604
1	923	309832	310746	923	915	96.75	15477	325345	5.96	0.28	FC5_Scaffold59	NODE_1_length_325345_cov_23.553168
1089	15477	310901	325288	14389	14388	99.5	15477	325345	92.97	4.42	FC5_Scaffold59	NODE_1_length_325345_cov_23.553168
1	21284	198448	219679	21284	21232	98.93	92108	290455	23.11	7.31	FC5_Scaffold6	NODE_2_length_290455_cov_19.622961
21436	92108	219822	290408	70673	70587	99.54	92108	290455	76.73	24.3	FC5_Scaffold6	NODE_2_length_290455_cov_19.622961
1	15162	129649	144803	15162	15155	99.93	15162	241694	100	6.27	FC5_Scaffold60	NODE_4_length_241694_cov_20.961567
1	15011	39756	54761	15011	15006	99.48	15011	141827	100	10.58	FC5_Scaffold61	NODE_22_length_141827_cov_20.260312
1	1249	77319	76078	1249	1242	98.88	14976	214509	8.34	0.58	FC5_Scaffold62	NODE_7_length_214509_cov_19.494633
1445	14976	75905	62411	13532	13495	99.45	14976	214509	90.36	6.29	FC5_Scaffold62	NODE_7_length_214509_cov_19.494633
1	13892	48578	34651	13892	13928	99.08	14882	95518	93.35	14.58	FC5_Scaffold63	NODE_65_length_95518_cov_20.902779
14034	14882	34606	33758	849	849	100	14882	95518	5.7	0.89	FC5_Scaffold63	NODE_65_length_95518_cov_20.902779
1	10413	71827	61417	10413	10411	99.54	14854	190886	70.1	5.45	FC5_Scaffold64	NODE_10_length_190886_cov_21.925604
10676	14854	61180	57022	4179	4159	98.61	14854	190886	28.13	2.18	FC5_Scaffold64	NODE_10_length_190886_cov_21.925604
1	14778	187820	173061	14778	14760	99.28	14778	210262	100	7.02	FC5_Scaffold65	NODE_9_length_210262_cov_24.299205
1	14750	7366	22086	14750	14721	98.88	14750	22464	100	65.53	FC5_Scaffold66	NODE_354_length_22464_cov_18.554822
1	14584	74422	89003	14584	14582	99.21	14584	290455	100	5.02	FC5_Scaffold67	NODE_2_length_290455_cov_19.622961
1	13174	26538	39682	13174	13145	99.48	13174	141827	100	9.27	FC5_Scaffold68	NODE_22_length_141827_cov_20.260312
1	12861	19062	31869	12861	12808	98.7	12861	95518	100	13.41	FC5_Scaffold69	NODE_65_length_95518_cov_20.902779
1	22468	141864	164325	22468	22462	99.43	80089	214509	28.05	10.47	FC5_Scaffold7	NODE_7_length_214509_cov_19.494633
22670	72720	164519	214509	50051	49991	99.41	80089	214509	62.49	23.3	FC5_Scaffold7	NODE_7_length_214509_cov_19.494633
72743	74029	1	1287	1287	1287	100	80089	95577	1.61	1.35	FC5_Scaffold7	NODE_63_length_95577_cov_19.652719
74153	79110	1436	6392	4958	4957	99.76	80089	95577	6.19	5.19	FC5_Scaffold7	NODE_63_length_95577_cov_19.652719
79533	80089	6803	7359	557	557	100	80089	95577	0.7	0.58	FC5_Scaffold7	NODE_63_length_95577_cov_19.652719
1	9526	51897	61402	9526	9506	99.39	12369	325345	77.02	2.92	FC5_Scaffold70	NODE_1_length_325345_cov_23.553168
9614	12369	61467	64218	2756	2752	99.64	12369	325345	22.28	0.85	FC5_Scaffold70	NODE_1_length_325345_cov_23.553168
1	11851	41951	53776	11851	11826	98.87	12036	54305	98.46	21.78	FC5_Scaffold71	NODE_169_length_54305_cov_22.569917
11744	12036	53722	54014	293	293	99.32	12036	54305	2.43	0.54	FC5_Scaffold71	NODE_169_length_54305_cov_22.569917
1	11886	19	11875	11886	11857	99.02	11886	36290	100	32.67	FC5_Scaffold72	NODE_255_length_36290_cov_21.496012
1	10937	21652	32560	10937	10909	99.29	10937	214509	100	5.09	FC5_Scaffold73	NODE_7_length_214509_cov_19.494633
1	4928	53718	58620	4928	4903	97.99	10717	95518	45.98	5.13	FC5_Scaffold74	NODE_65_length_95518_cov_20.902779
5310	10717	58962	64349	5408	5388	98.93	10717	95518	50.46	5.64	FC5_Scaffold74	NODE_65_length_95518_cov_20.902779
1	10715	12735	23395	10715	10661	98.05	10715	36290	100	29.38	FC5_Scaffold75	NODE_255_length_36290_cov_21.496012
1	9003	64438	73420	9003	8983	99.36	10662	95518	84.44	9.4	FC5_Scaffold76	NODE_65_length_95518_cov_20.902779
9544	10662	73960	75078	1119	1119	100	10662	95518	10.5	1.17	FC5_Scaffold76	NODE_65_length_95518_cov_20.902779
1	10404	197353	186970	10404	10384	99.44	10404	290455	100	3.58	FC5_Scaffold77	NODE_2_length_290455_cov_19.622961
1	10028	89176	99183	10028	10008	99.42	10028	290455	100	3.45	FC5_Scaffold78	NODE_2_length_290455_cov_19.622961
1	9756	10207	19954	9756	9748	99.9	9756	19972	100	48.81	FC5_Scaffold79	NODE_384_length_19972_cov_21.787117
1	17648	69746	52143	17648	17604	99.15	78164	106378	22.58	16.55	FC5_Scaffold8	NODE_45_length_106378_cov_21.816220
17727	64025	52025	5784	46299	46242	99.63	78164	106378	59.23	43.47	FC5_Scaffold8	NODE_45_length_106378_cov_21.816220
64604	67199	5153	2542	2596	2612	94.76	78164	106378	3.32	2.46	FC5_Scaffold8	NODE_45_length_106378_cov_21.816220
67567	68568	2118	1087	1002	1032	95.16	78164	106378	1.28	0.97	FC5_Scaffold8	NODE_45_length_106378_cov_21.816220
68792	69570	809	1	779	809	91.1	78164	106378	1	0.76	FC5_Scaffold8	NODE_45_length_106378_cov_21.816220
69516	70338	1	823	823	823	100	78164	1105	1.05	74.48	FC5_Scaffold8	NODE_2297_length_1105_cov_40.889524
70531	70806	1389	1114	276	276	100	78164	1389	0.35	19.87	FC5_Scaffold8	NODE_1925_length_1389_cov_24.419040
70863	71883	1021	1	1021	1021	100	78164	1389	1.31	73.51	FC5_Scaffold8	NODE_1925_length_1389_cov_24.419040
71829	72454	1	606	626	606	90.73	78164	606	0.8	100	FC5_Scaffold8	NODE_3493_length_606_cov_23.762250
72826	74222	1377	1	1397	1377	95.85	78164	1377	1.79	100	FC5_Scaffold8	NODE_1948_length_1377_cov_28.845688
74288	78164	1	3860	3877	3860	98.5	78164	73258	4.96	5.27	FC5_Scaffold8	NODE_97_length_73258_cov_21.345669
1	9556	29418	19863	9556	9556	100	9556	29473	100	32.42	FC5_Scaffold80	NODE_308_length_29473_cov_23.498198
465	8759	141772	133509	8295	8264	99	8759	141827	94.7	5.83	FC5_Scaffold81	NODE_22_length_141827_cov_20.260312
1	8472	21729	30160	8472	8432	98.63	8472	75647	100	11.15	FC5_Scaffold82	NODE_90_length_75647_cov_20.211755
1	7426	64209	56804	7426	7406	99.22	7426	73258	100	10.11	FC5_Scaffold84	NODE_97_length_73258_cov_21.345669
1	7360	154149	146810	7360	7340	99.21	7360	241694	100	3.04	FC5_Scaffold85	NODE_4_length_241694_cov_20.961567
1	7268	5269	12516	7268	7248	99.2	7268	34745	100	20.86	FC5_Scaffold86	NODE_265_length_34745_cov_23.552349
1	6768	13048	6273	6768	6776	99.16	6768	95518	100	7.09	FC5_Scaffold87	NODE_65_length_95518_cov_20.902779
1	6300	79425	73157	6300	6269	98.4	6300	190886	100	3.28	FC5_Scaffold88	NODE_10_length_190886_cov_21.925604
1	5936	160387	154470	5936	5918	98.67	5936	241694	100	2.45	FC5_Scaffold89	NODE_4_length_241694_cov_20.961567
1	37181	71933	34755	37181	37179	99.89	71963	90135	51.67	41.25	FC5_Scaffold9	NODE_71_length_90135_cov_23.985069
37277	71963	34680	19	34687	34662	99.73	71963	90135	48.2	38.46	FC5_Scaffold9	NODE_71_length_90135_cov_23.985069
1	5622	5680	19	5622	5662	98.92	5622	290455	100	1.95	FC5_Scaffold90	NODE_2_length_290455_cov_19.622961
1	5390	18615	13246	5390	5370	98.92	5390	95518	100	5.62	FC5_Scaffold91	NODE_65_length_95518_cov_20.902779
1	3226	19	3244	3226	3226	100	5310	3244	60.75	99.45	FC5_Scaffold92	NODE_959_length_3244_cov_21.708059
3221	5310	1	2090	2090	2090	100	5310	2872	39.36	72.77	FC5_Scaffold92	NODE_1046_length_2872_cov_22.847710
1	1675	30337	32011	1675	1675	100	5289	75647	31.67	2.21	FC5_Scaffold93	NODE_90_length_75647_cov_20.211755
1798	3937	32161	34329	2140	2169	97	5289	75647	40.46	2.87	FC5_Scaffold93	NODE_90_length_75647_cov_20.211755
4038	5289	34429	35680	1252	1252	100	5289	75647	23.67	1.66	FC5_Scaffold93	NODE_90_length_75647_cov_20.211755
1	312	4804	4493	312	312	100	4518	5197	6.91	6	FC5_Scaffold94	NODE_732_length_5197_cov_15.100156
534	899	4210	3845	366	366	100	4518	5197	8.1	7.04	FC5_Scaffold94	NODE_732_length_5197_cov_15.100156
1048	1465	3662	3245	418	418	100	4518	5197	9.25	8.04	FC5_Scaffold94	NODE_732_length_5197_cov_15.100156
1601	2366	3076	2311	766	766	100	4518	5197	16.95	14.74	FC5_Scaffold94	NODE_732_length_5197_cov_15.100156
2432	2827	2208	1813	396	396	100	4518	5197	8.76	7.62	FC5_Scaffold94	NODE_732_length_5197_cov_15.100156
3170	3874	1413	709	705	705	100	4518	5197	15.6	13.57	FC5_Scaffold94	NODE_732_length_5197_cov_15.100156
4050	4518	487	19	469	469	100	4518	5197	10.38	9.02	FC5_Scaffold94	NODE_732_length_5197_cov_15.100156
1	4346	5044	699	4346	4346	100	4346	34745	100	12.51	FC5_Scaffold95	NODE_265_length_34745_cov_23.552349
1	4325	16465	12141	4325	4325	100	4325	16512	100	26.19	FC5_Scaffold96	NODE_416_length_16512_cov_19.741326
1	4045	70255	74279	4045	4025	98.57	4045	290455	100	1.39	FC5_Scaffold97	NODE_2_length_290455_cov_19.622961
1	2795	3542	738	2795	2805	98.65	3456	22464	80.87	12.49	FC5_Scaffold98	NODE_354_length_22464_cov_18.554822
3045	3456	444	33	412	412	100	3456	22464	11.92	1.83	FC5_Scaffold98	NODE_354_length_22464_cov_18.554822
1	3452	77579	81010	3452	3432	98.32	3452	214509	100	1.6	FC5_Scaffold99	NODE_7_length_214509_cov_19.494633
Note: red, for scaffolds with AF<90%; IDY, identity; AF, alignment fraction.
