# Supplementary material for: Constructing metagenome-assembled genomes for almost all components in a real bacterial consortium for binning benchmarking
Source: BMC Genomics. 2022 Nov 10;23:746. doi: 10.1186/s12864-022-08967-x (PMC9647946; doi:10.1186/s12864-022-08967-x)
Supplement: Supplementary file 6 — Coordinates for nucleotide-based alignments between scaffolds from the FC7 isolate genome and scaffolds from the F1RT metagenome assembled by metaSPAdes. [file 12864_2022_8967_MOESM6_ESM.xlsx]

## Sheet: Sheet1
Additional file 6. Coordinates for nucleotide-based alignments between scaffolds from the FC7 isolate genome and scaffolds from the F1RT metagenome assembled by metaSPAdes.
Start	End	Start (F1RT)	End (F1RT)	Match (bp)	Match (bp,F1RT)	% IDY	Len. (bp)	Len. (bp,F1RT)	AF (%)	AF (%,F1RT)	Scaf.	F1RT scaf.
1	2329	2347	19	2329	2329	100	522162	6082	0.45	38.29	FC7_Scaffold1	NODE_662_length_6082_cov_6.031359
2383	48507	46125	1	46125	46125	100	522162	46180	8.83	99.88	FC7_Scaffold1	NODE_210_length_46180_cov_6.088889
48510	153682	1	105143	105173	105143	99.91	522162	105143	20.14	100	FC7_Scaffold1	NODE_47_length_105143_cov_5.780346
153610	364929	1	211261	211320	211261	99.89	522162	211261	40.47	100	FC7_Scaffold1	NODE_8_length_211261_cov_6.149802
365428	384695	1	19268	19268	19268	100	522162	19268	3.69	100	FC7_Scaffold1	NODE_393_length_19268_cov_6.077239
384679	433034	48356	1	48356	48356	99.99	522162	48356	9.26	100	FC7_Scaffold1	NODE_198_length_48356_cov_6.250305
433017	453634	20618	1	20618	20618	100	522162	20618	3.95	100	FC7_Scaffold1	NODE_376_length_20618_cov_6.268735
453715	458562	1	4848	4848	4848	100	522162	4848	0.93	100	FC7_Scaffold1	NODE_762_length_4848_cov_5.869184
458545	477516	18998	1	18972	18998	99.68	522162	18998	3.63	100	FC7_Scaffold1	NODE_398_length_18998_cov_6.414084
477516	488084	10569	1	10569	10569	100	522162	10569	2.02	100	FC7_Scaffold1	NODE_512_length_10569_cov_5.982595
488078	522158	1	34081	34081	34081	100	522162	34081	6.53	100	FC7_Scaffold1	NODE_273_length_34081_cov_6.445542
5	26433	1	26409	26429	26409	99.69	82284	26409	32.12	100	FC7_Scaffold10	NODE_326_length_26409_cov_5.716779
26400	70652	1	44253	44253	44253	100	82284	44253	53.78	100	FC7_Scaffold10	NODE_215_length_44253_cov_5.611589
70570	82280	1	11711	11711	11711	99.97	82284	11711	14.23	100	FC7_Scaffold10	NODE_487_length_11711_cov_6.020933
1	3982	3982	1	3982	3982	100	72195	4020	5.52	99.05	FC7_Scaffold11	NODE_838_length_4020_cov_5.989155
3989	72191	68203	1	68203	68203	99.99	72195	68203	94.47	100	FC7_Scaffold11	NODE_114_length_68203_cov_6.396783
5	6398	1	6394	6394	6394	100	63591	6394	10.05	100	FC7_Scaffold12	NODE_643_length_6394_cov_5.661934
6442	19949	1	13508	13508	13508	100	63591	13508	21.24	100	FC7_Scaffold12	NODE_459_length_13508_cov_5.419832
19931	25183	1	5253	5253	5253	100	63591	5253	8.26	100	FC7_Scaffold12	NODE_728_length_5253_cov_4.994229
25157	63587	38431	1	38431	38431	99.99	63591	38431	60.43	100	FC7_Scaffold12	NODE_240_length_38431_cov_5.216698
1	61309	58	61349	61309	61292	99.96	61313	61349	99.99	99.91	FC7_Scaffold13	NODE_139_length_61349_cov_5.718667
5	9618	9614	1	9614	9614	99.9	58692	9614	16.38	100	FC7_Scaffold14	NODE_534_length_9614_cov_5.099906
9629	54477	44852	1	44849	44852	99.99	58692	44852	76.41	100	FC7_Scaffold14	NODE_213_length_44852_cov_5.520838
54458	55667	1210	1	1210	1210	100	58692	1210	2.06	100	FC7_Scaffold14	NODE_2157_length_1210_cov_5.421645
55639	58688	3050	1	3050	3050	99.93	58692	3050	5.2	100	FC7_Scaffold14	NODE_994_length_3050_cov_5.692821
5	219	4547	4333	215	215	100	57819	4547	0.37	4.73	FC7_Scaffold15	NODE_786_length_4547_cov_6.306768
291	4529	4239	1	4239	4239	100	57819	4547	7.33	93.23	FC7_Scaffold15	NODE_786_length_4547_cov_6.306768
4636	57815	1	53180	53180	53180	100	57819	53180	91.98	100	FC7_Scaffold15	NODE_178_length_53180_cov_5.384264
5	11026	11022	1	11022	11022	99.98	49014	11022	22.49	100	FC7_Scaffold16	NODE_499_length_11022_cov_5.240813
10316	14604	16758	21046	4289	4289	95.17	49014	21099	8.75	20.33	FC7_Scaffold16	NODE_369_length_21099_cov_207.012830
14551	49011	34461	1	34461	34461	100	49014	34461	70.31	100	FC7_Scaffold16	NODE_268_length_34461_cov_5.520694
5	44049	1	44045	44045	44045	100	46517	44045	94.69	100	FC7_Scaffold17	NODE_216_length_44045_cov_5.213003
44095	46513	1	2419	2419	2419	100	46517	2419	5.2	100	FC7_Scaffold17	NODE_1192_length_2419_cov_4.637056
5	14876	14872	1	14872	14872	99.99	43093	14872	34.51	100	FC7_Scaffold18	NODE_438_length_14872_cov_5.060269
14877	42218	27471	130	27342	27342	100	43093	27471	63.45	99.53	FC7_Scaffold18	NODE_320_length_27471_cov_5.372921
42832	43093	628	367	262	262	100	43093	687	0.61	38.14	FC7_Scaffold18	NODE_3254_length_687_cov_4.982595
5	41947	41926	10	41943	41917	99.93	41947	41926	99.99	99.98	FC7_Scaffold19	NODE_226_length_41926_cov_6.002866
5	27303	1	27299	27299	27299	99.99	232508	27299	11.74	100	FC7_Scaffold2	NODE_321_length_27299_cov_5.880634
27224	58146	30922	1	30923	30922	99.99	232508	30922	13.3	100	FC7_Scaffold2	NODE_298_length_30922_cov_5.671980
58076	173583	115478	1	115508	115478	99.94	232508	115478	49.68	100	FC7_Scaffold2	NODE_34_length_115478_cov_5.949230
173675	174993	1319	1	1319	1319	100	232508	1319	0.57	100	FC7_Scaffold2	NODE_2013_length_1319_cov_4.683544
174991	198106	1	23116	23116	23116	100	232508	23118	9.94	99.99	FC7_Scaffold2	NODE_352_length_23118_cov_6.013658
198244	199538	1	1295	1295	1295	100	232508	1295	0.56	100	FC7_Scaffold2	NODE_2043_length_1295_cov_4.487903
199484	201373	1890	1	1890	1890	99.89	232508	1890	0.81	100	FC7_Scaffold2	NODE_1478_length_1890_cov_9.661580
201375	203026	1654	3	1652	1652	99.94	232508	1654	0.71	99.88	FC7_Scaffold2	NODE_1647_length_1654_cov_9.851157
202854	203872	70752	69734	1019	1019	96.18	232508	241694	0.44	0.42	FC7_Scaffold2	NODE_4_length_241694_cov_20.961567
203683	209235	5553	1	5553	5553	100	232508	5553	2.39	100	FC7_Scaffold2	NODE_702_length_5553_cov_6.196071
209216	209871	1695	1040	656	656	100	232508	1695	0.28	38.7	FC7_Scaffold2	NODE_1608_length_1695_cov_3.587195
209943	210875	933	1	933	933	100	232508	1695	0.4	55.04	FC7_Scaffold2	NODE_1608_length_1695_cov_3.587195
210886	218804	7966	48	7919	7919	100	232508	7966	3.41	99.41	FC7_Scaffold2	NODE_589_length_7966_cov_3.995323
218934	225614	6661	1	6681	6661	98.8	232508	6664	2.87	99.95	FC7_Scaffold2	NODE_630_length_6664_cov_4.531851
225607	232504	6898	1	6898	6898	100	232508	6898	2.97	100	FC7_Scaffold2	NODE_622_length_6898_cov_4.073798
1	34211	34201	1	34211	34201	99.97	39114	34400	87.46	99.42	FC7_Scaffold20	NODE_269_length_34400_cov_5.442044
34216	39110	1	4895	4895	4895	100	39114	4895	12.51	100	FC7_Scaffold20	NODE_759_length_4895_cov_4.849380
58	2226	2632	464	2169	2169	95.16	37377	106378	5.8	2.04	FC7_Scaffold21	NODE_45_length_106378_cov_21.816220
2163	10252	8090	1	8090	8090	100	37377	8090	21.64	100	FC7_Scaffold21	NODE_585_length_8090_cov_7.286248
10261	37373	1	27114	27113	27114	99.99	37377	27114	72.54	100	FC7_Scaffold21	NODE_323_length_27114_cov_5.412026
1	30556	56	30610	30556	30555	99.99	30560	30610	99.99	99.82	FC7_Scaffold22	NODE_300_length_30610_cov_5.306856
5	4978	1	4974	4974	4974	100	28124	4974	17.69	100	FC7_Scaffold23	NODE_754_length_4974_cov_6.076845
4981	8610	3630	1	3630	3630	100	28124	3630	12.91	100	FC7_Scaffold23	NODE_887_length_3630_cov_5.580420
8620	28122	1	19503	19503	19503	99.98	28124	19503	69.35	100	FC7_Scaffold23	NODE_389_length_19503_cov_5.979072
5	7050	1	7046	7046	7046	100	20785	7046	33.9	100	FC7_Scaffold24	NODE_613_length_7046_cov_5.487484
7064	20773	1	13710	13710	13710	100	20785	13710	65.96	100	FC7_Scaffold24	NODE_455_length_13710_cov_5.395679
1	236	236	1	236	236	100	18812	687	1.25	34.35	FC7_Scaffold25	NODE_3254_length_687_cov_4.982595
200	3604	3405	1	3405	3405	99.97	18812	3405	18.1	100	FC7_Scaffold25	NODE_919_length_3405_cov_5.521194
3521	18777	15257	1	15257	15257	99.99	18812	15260	81.1	99.98	FC7_Scaffold25	NODE_429_length_15260_cov_5.256823
57	3512	2780	6231	3456	3452	96.76	16000	106378	21.6	3.25	FC7_Scaffold26	NODE_45_length_106378_cov_21.816220
3286	15996	12711	1	12711	12711	99.98	16000	12711	79.44	100	FC7_Scaffold26	NODE_474_length_12711_cov_4.980088
5	13351	13347	1	13347	13347	100	14970	13347	89.16	100	FC7_Scaffold27	NODE_463_length_13347_cov_5.564701
13344	14966	1623	1	1623	1623	100	14970	1623	10.84	100	FC7_Scaffold27	NODE_1684_length_1623_cov_5.963010
1	14926	14926	1	14926	14926	100	14930	14952	99.97	99.83	FC7_Scaffold28	NODE_435_length_14952_cov_5.658186
5	13971	1	13967	13967	13967	100	13975	13967	99.94	100	FC7_Scaffold29	NODE_449_length_13967_cov_5.567424
5	75157	75142	1	75153	75142	99.99	183074	75142	41.05	100	FC7_Scaffold3	NODE_92_length_75142_cov_6.078189
75141	85709	10549	1	10569	10549	99.33	183074	10549	5.77	100	FC7_Scaffold3	NODE_514_length_10549_cov_6.377930
85693	93328	1	7636	7636	7636	100	183074	41894	4.17	18.23	FC7_Scaffold3	NODE_227_length_41894_cov_6.056980
93531	93754	7963	8186	224	224	100	183074	41894	0.12	0.53	FC7_Scaffold3	NODE_227_length_41894_cov_6.056980
94719	127022	8513	40813	32304	32301	99.99	183074	41894	17.65	77.1	FC7_Scaffold3	NODE_227_length_41894_cov_6.056980
127102	127310	3253	3045	209	209	99.52	183074	3253	0.11	6.42	FC7_Scaffold3	NODE_956_length_3253_cov_2.639149
128330	128846	41378	41894	517	517	100	183074	41894	0.28	1.23	FC7_Scaffold3	NODE_227_length_41894_cov_6.056980
128375	128996	14041	13410	622	632	64.74	183074	151541	0.34	0.42	FC7_Scaffold3	NODE_17_length_151541_cov_299.410883
129092	132034	2943	1	2943	2943	99.97	183074	3253	1.61	90.47	FC7_Scaffold3	NODE_956_length_3253_cov_2.639149
132323	133353	1	1031	1031	1031	100	183074	1031	0.56	100	FC7_Scaffold3	NODE_2416_length_1031_cov_2.657787
134344	134878	535	1	535	535	100	183074	535	0.29	100	FC7_Scaffold3	NODE_3749_length_535_cov_2.095833
134878	136599	1722	1	1722	1722	100	183074	1722	0.94	100	FC7_Scaffold3	NODE_1590_length_1722_cov_2.568686
136987	137598	1	612	612	612	100	183074	612	0.33	100	FC7_Scaffold3	NODE_3473_length_612_cov_1.802513
137651	158374	1	20724	20724	20724	99.99	183074	20724	11.32	100	FC7_Scaffold3	NODE_375_length_20724_cov_5.961440
158359	159419	1	1061	1061	1061	99.91	183074	1061	0.58	100	FC7_Scaffold3	NODE_2366_length_1061_cov_5.581511
159345	174474	15130	1	15130	15130	99.99	183074	15130	8.26	100	FC7_Scaffold3	NODE_432_length_15130_cov_5.644511
174420	174990	571	1	571	571	100	183074	571	0.31	100	FC7_Scaffold3	NODE_3627_length_571_cov_13.226744
174936	177920	2985	1	2985	2985	100	183074	2985	1.63	100	FC7_Scaffold3	NODE_1012_length_2985_cov_4.643686
177866	179386	1521	1	1521	1521	99.93	183074	1521	0.83	100	FC7_Scaffold3	NODE_1791_length_1521_cov_9.648704
179332	179861	530	1	530	530	89.06	183074	530	0.29	100	FC7_Scaffold3	NODE_3765_length_530_cov_5.117895
179807	181341	1	1535	1535	1535	100	183074	1535	0.84	100	FC7_Scaffold3	NODE_1774_length_1535_cov_9.845946
181287	182574	1	1268	1288	1268	91.93	183074	1268	0.7	100	FC7_Scaffold3	NODE_2076_length_1268_cov_7.327288
182520	183070	1	551	551	551	100	183074	551	0.3	100	FC7_Scaffold3	NODE_3692_length_551_cov_5.181452
5	7014	1	7010	7010	7010	100	8564	7010	81.85	100	FC7_Scaffold30	NODE_617_length_7010_cov_6.127678
7001	8556	1556	1	1556	1556	100	8564	1556	18.17	100	FC7_Scaffold30	NODE_1751_length_1556_cov_5.675550
5	7239	1	7235	7235	7235	100	7243	7235	99.89	100	FC7_Scaffold31	NODE_608_length_7235_cov_5.304457
195	1196	6236	5235	1002	1002	100	6454	6236	15.53	16.07	FC7_Scaffold32	NODE_655_length_6236_cov_5.481475
1307	6450	5144	1	5144	5144	100	6454	6236	79.7	82.49	FC7_Scaffold32	NODE_655_length_6236_cov_5.481475
1	6277	6277	1	6277	6277	100	6281	6332	99.94	99.13	FC7_Scaffold33	NODE_648_length_6332_cov_6.122511
1	5268	5268	1	5268	5268	100	5272	5323	99.92	98.97	FC7_Scaffold34	NODE_721_length_5323_cov_6.088079
5	3798	6082	2289	3794	3794	100	3798	6082	99.89	62.38	FC7_Scaffold35	NODE_662_length_6082_cov_6.031359
5	3079	3075	1	3075	3075	100	3083	3075	99.74	100	FC7_Scaffold36	NODE_987_length_3075_cov_5.375166
5	2286	2282	1	2282	2282	100	2289	2282	99.69	100	FC7_Scaffold37	NODE_1252_length_2282_cov_5.885047
1	1616	1	1616	1616	1616	100	1616	1616	100	100	FC7_Scaffold38	NODE_1690_length_1616_cov_13.137092
5	1254	1250	1	1250	1250	100	1257	1250	99.44	100	FC7_Scaffold39	NODE_2099_length_1250_cov_6.798326
5	657	1	653	653	653	100	160363	653	0.41	100	FC7_Scaffold4	NODE_3342_length_653_cov_4.212375
646	2317	1	1672	1672	1672	100	160363	1672	1.04	100	FC7_Scaffold4	NODE_1632_length_1672_cov_4.538652
2316	77909	1	75625	75594	75625	99.93	160363	75625	47.14	100	FC7_Scaffold4	NODE_91_length_75625_cov_5.540161
77891	80431	1	2541	2541	2541	100	160363	9693	1.58	26.21	FC7_Scaffold4	NODE_533_length_9693_cov_5.390745
80583	87485	2791	9693	6903	6903	100	160363	9693	4.3	71.22	FC7_Scaffold4	NODE_533_length_9693_cov_5.390745
87501	108468	1	20968	20968	20968	100	160363	20968	13.08	100	FC7_Scaffold4	NODE_372_length_20968_cov_5.360780
108456	160359	1	51898	51904	51898	99.98	160363	51898	32.37	100	FC7_Scaffold4	NODE_183_length_51898_cov_5.864996
1	1182	1	1182	1182	1182	100	1182	1182	100	100	FC7_Scaffold40	NODE_2190_length_1182_cov_12.598048
1	827	740	1566	827	827	100	827	2132	100	38.79	FC7_Scaffold41	NODE_1338_length_2132_cov_64.769379
1	691	691	1	691	691	100	691	691	100	100	FC7_Scaffold42	NODE_3240_length_691_cov_13.416667
1	648	57	704	648	648	100	648	715	100	90.63	FC7_Scaffold43	NODE_3172_length_715_cov_43.122727
1	610	883	274	610	610	100	610	883	100	69.08	FC7_Scaffold44	NODE_2712_length_883_cov_12.515700
5	73807	1	73783	73803	73783	99.9	133208	73783	55.4	100	FC7_Scaffold5	NODE_94_length_73783_cov_5.297418
73879	76057	2179	1	2179	2179	100	133208	2179	1.64	100	FC7_Scaffold5	NODE_1308_length_2179_cov_3.650659
76042	79922	3881	1	3881	3881	100	133208	3881	2.91	100	FC7_Scaffold5	NODE_851_length_3881_cov_5.596445
79917	133204	1	53301	53288	53301	99.82	133208	53301	40	100	FC7_Scaffold5	NODE_176_length_53301_cov_5.278030
4	13895	1	13892	13892	13892	100	132267	13892	10.5	100	FC7_Scaffold6	NODE_450_length_13892_cov_5.078557
13893	18070	1	4168	4178	4168	98.18	132267	4168	3.16	100	FC7_Scaffold6	NODE_827_length_4168_cov_6.053246
18062	18321	1	260	260	260	99.62	132267	8529	0.2	3.05	FC7_Scaffold6	NODE_565_length_8529_cov_5.520415
18411	26562	378	8529	8152	8152	100	132267	8529	6.16	95.58	FC7_Scaffold6	NODE_565_length_8529_cov_5.520415
26588	38405	11818	1	11818	11818	100	132267	11818	8.93	100	FC7_Scaffold6	NODE_486_length_11818_cov_5.232424
38399	74167	1	35769	35769	35769	99.99	132267	35769	27.04	100	FC7_Scaffold6	NODE_258_length_35769_cov_5.444084
74167	94949	1	20783	20783	20783	100	132267	20783	15.71	100	FC7_Scaffold6	NODE_373_length_20783_cov_5.349382
94994	132263	37271	1	37270	37271	99.99	132267	37271	28.18	100	FC7_Scaffold6	NODE_247_length_37271_cov_5.435807
5	9284	1	9280	9280	9280	100	102090	9280	9.09	100	FC7_Scaffold7	NODE_545_length_9280_cov_5.109268
9277	13264	1	3988	3988	3988	100	102090	3991	3.91	99.92	FC7_Scaffold7	NODE_841_length_3991_cov_6.265752
13179	16828	1	3650	3650	3650	99.95	102090	3650	3.58	100	FC7_Scaffold7	NODE_882_length_3650_cov_5.872879
16819	26071	1	9253	9253	9253	100	102090	9253	9.06	100	FC7_Scaffold7	NODE_547_length_9253_cov_5.280713
26177	102086	75910	1	75910	75910	99.98	102090	75984	74.36	99.9	FC7_Scaffold7	NODE_88_length_75984_cov_5.187781
5	1193	62980	61792	1189	1189	100	94811	62980	1.25	1.89	FC7_Scaffold8	NODE_131_length_62980_cov_5.509511
1304	63004	61701	1	61701	61701	99.99	94811	62980	65.08	97.97	FC7_Scaffold8	NODE_131_length_62980_cov_5.509511
62998	94807	31811	1	31810	31811	99.99	94811	31811	33.55	100	FC7_Scaffold8	NODE_292_length_31811_cov_5.311091
5	10378	1	10374	10374	10374	100	83494	10374	12.42	100	FC7_Scaffold9	NODE_520_length_10374_cov_5.666925
10359	15862	1	5504	5504	5504	100	83494	73109	6.59	7.53	FC7_Scaffold9	NODE_100_length_73109_cov_5.684015
15996	83490	5615	73109	67495	67495	100	83494	73109	80.84	92.32	FC7_Scaffold9	NODE_100_length_73109_cov_5.684015
Note: red, for scaffolds with AF<90%; IDY, identity; AF, alignment fraction.
