# Supplementary material for: Constructing metagenome-assembled genomes for almost all components in a real bacterial consortium for binning benchmarking
Source: BMC Genomics. 2022 Nov 10;23:746. doi: 10.1186/s12864-022-08967-x (PMC9647946; doi:10.1186/s12864-022-08967-x)
Supplement: Supplementary file 7 — Sequencing coverage for scaffolds uniquely assembled by metaSPAdes. [file 12864_2022_8967_MOESM7_ESM.xlsx]

## Sheet: Supplementary Table 7 FC8-9_SCG
Additional file 8. SCG scaffolds and their sequencing coverage for FC8-9.
SCG	FC8-9
TIGR01066	NODE_1424_length_1973_cov_3.072993(8.76);NODE_1702_length_1605_cov_2.292258(6.08)
TIGR01391	NODE_1856_length_1454_cov_2.228020(6.79)
TIGR00064	NA
TIGR01059	NA
PF00750.12	NODE_825_length_4193_cov_2.720638(7.62);NODE_992_length_3055_cov_2.286333(6.16)
TIGR00061	NODE_1302_length_2187_cov_2.725610(8.06);NODE_1328_length_2147_cov_1.779159(4.62)
TIGR01071	NODE_609_length_7206_cov_3.336876(9.63);NODE_2336_length_1081_cov_1.838207(4.77)
TIGR00062	NODE_1302_length_2187_cov_2.725610(8.06);NODE_3293_length_674_cov_2.342488(6.82)
TIGR02397	NA
TIGR00086	NODE_437_length_14903_cov_4.775458(13.01)
TIGR02729	NODE_1559_length_1765_cov_2.289474(6.16)
TIGR00855	NODE_681_length_5779_cov_3.203878(9.06);NODE_1617_length_1686_cov_1.856530(4.89)
TIGR00631	NODE_988_length_3059_cov_2.855859(8.38);NODE_1324_length_2157_cov_2.365842(6.42)
TIGR00001	NODE_1619_length_1683_cov_4.043612(11.44);NODE_2436_length_1024_cov_2.084623(6.04)
TIGR01067	NODE_609_length_7206_cov_3.336876(9.63);NODE_1436_length_1950_cov_2.077045(5.61)
PF00416.15	NODE_749_length_5044_cov_3.945680(10.75);NODE_1528_length_1818_cov_2.335224(6.40)
TIGR02432	NA
TIGR00002	NODE_1866_length_1446_cov_2.741912(8.43);NODE_2088_length_1262_cov_1.638774(4.49)
TIGR00165	NODE_464_length_13230_cov_3.791347(10.49);NODE_3585_length_583_cov_2.083333(6.26)
PF01795.12	NODE_2403_length_1036_cov_3.392457(10.67);NODE_1024_length_2959_cov_3.018251(8.59);NODE_3488_length_608_cov_1.708861(4.56)
TIGR02191	NODE_1367_length_2060_cov_2.558603(7.20)
TIGR00166	NODE_464_length_13230_cov_3.791347(10.49)
TIGR00575	NODE_599_length_7524_cov_3.129335(8.76);NODE_1163_length_2495_cov_2.474590(6.45)
PF00281.12	NODE_609_length_7206_cov_3.336876(9.63);NODE_1436_length_1950_cov_2.077045(5.61)
TIGR01024	NODE_879_length_3684_cov_2.594103(7.63);NODE_1077_length_2751_cov_2.047849(5.48)
TIGR00059	NODE_749_length_5044_cov_3.945680(10.75)
TIGR00963	NODE_1581_length_1733_cov_2.626937(7.45);NODE_1582_length_1733_cov_2.263409(6.25)
TIGR00234	NODE_563_length_8602_cov_2.908740(8.29);NODE_3054_length_757_cov_1.871795(5.07)
TIGR01164	NODE_609_length_7206_cov_3.336876(9.63)
TIGR01953	NODE_694_length_5643_cov_2.920365(8.06)
TIGR00152	NODE_1223_length_2338_cov_2.595269(7.23);NODE_2653_length_908_cov_2.045721(5.41)
TIGR00459	NODE_548_length_9243_cov_2.591968(7.70)
TIGR00392	NODE_722_length_5321_cov_2.460881(7.09)
PF00366.13	NODE_609_length_7206_cov_3.336876(9.63);NODE_1436_length_1950_cov_2.077045(5.61)
PF00466.13	NODE_681_length_5779_cov_3.203878(9.06);NODE_1617_length_1686_cov_1.856530(4.89)
TIGR00471|TIGR00472	NODE_1410_length_1994_cov_2.095926(5.58)
TIGR02012	NODE_1349_length_2098_cov_2.548703(6.87)
PF00297.15	NODE_982_length_3105_cov_3.214754(9.16);NODE_2229_length_1159_cov_2.423913(6.85)
TIGR01050	NODE_609_length_7206_cov_3.336876(9.63)
TIGR02013	NA
TIGR01079	NODE_609_length_7206_cov_3.336876(9.63);NODE_1436_length_1950_cov_2.077045(5.61)
TIGR00408|TIGR00409	NODE_495_length_11228_cov_3.371073(9.61)
TIGR00414	NODE_495_length_11228_cov_3.371073(9.61);NODE_2645_length_909_cov_2.802108(7.98)
TIGR00964	NODE_1017_length_2973_cov_3.687800(10.84);NODE_790_length_4495_cov_2.192793(5.93)
PF00276.13	NODE_982_length_3105_cov_3.214754(9.16);NODE_1780_length_1529_cov_2.255088(5.96)
TIGR01632	NODE_1017_length_2973_cov_3.687800(10.84);NODE_790_length_4495_cov_2.192793(5.93)
TIGR01017	NODE_749_length_5044_cov_3.945680(10.75);NODE_1528_length_1818_cov_2.335224(6.40)
TIGR00496	NODE_2678_length_897_cov_2.578385(8.16)
PF00162.12	NODE_1886_length_1423_cov_2.138889(5.32);NODE_2747_length_871_cov_1.887255(5.06)
TIGR00116	NODE_1070_length_2781_cov_3.008437(8.68);NODE_2324_length_1087_cov_1.960271(5.51)
TIGR01032	NODE_1619_length_1683_cov_4.043612(11.44);NODE_2436_length_1024_cov_2.084623(6.04)
TIGR01029	NODE_776_length_4679_cov_2.845588(7.99);NODE_2453_length_1012_cov_2.430512(7.33)
TIGR02386|TIGR02387	NODE_776_length_4679_cov_2.845588(7.99)
TIGR01393	NODE_1282_length_2224_cov_2.459659(6.71)
TIGR00158	NODE_1080_length_2747_cov_3.028603(8.75)
TIGR03263	NODE_588_length_7978_cov_2.511675(7.18)
TIGR01009	NODE_609_length_7206_cov_3.336876(9.63);NODE_2697_length_889_cov_2.591127(6.82)
TIGR00082	NODE_1355_length_2085_cov_2.203941(6.09);NODE_3789_length_525_cov_1.536170(4.77)
TIGR00396	NODE_1657_length_1645_cov_1.903774(5.23)
TIGR00959	NODE_2088_length_1262_cov_1.638774(4.49)
TIGR01031	NODE_1000_length_3029_cov_1.803968(4.82)
TIGR00009	NA
TIGR00435	NODE_735_length_5155_cov_2.920784(8.10)
TIGR01030	NODE_990_length_3056_cov_2.716428(6.97)
TIGR02350	NODE_960_length_3243_cov_2.840652(8.02)
TIGR00060	NODE_609_length_7206_cov_3.336876(9.63);NODE_2247_length_1140_cov_2.207373(5.98)
TIGR00810	NA
TIGR00418	NODE_707_length_5502_cov_2.770332(7.80);NODE_939_length_3319_cov_2.416667(6.52)
PF00410.12	NODE_609_length_7206_cov_3.336876(9.63);NODE_2247_length_1140_cov_2.207373(5.98)
TIGR00043	NODE_778_length_4629_cov_2.920638(8.04);NODE_2560_length_959_cov_1.692478(4.67)
TIGR00755	NODE_943_length_3305_cov_1.973231(5.13)
TIGR00012	NODE_609_length_7206_cov_3.336876(9.63)
TIGR00029	NODE_744_length_5072_cov_3.376719(9.52)
PF00411.12	NODE_749_length_5044_cov_3.945680(10.75);NODE_1528_length_1818_cov_2.335224(6.40)
TIGR00422	NODE_1155_length_2520_cov_2.430020(6.33)
TIGR00468	NODE_3175_length_714_cov_2.288316(6.68)
TIGR00362	NODE_740_length_5115_cov_3.312253(9.39);NODE_990_length_3056_cov_2.716428(6.97)
TIGR01169	NA
TIGR00487	NODE_1355_length_2085_cov_2.203941(6.09)
TIGR01021	NODE_609_length_7206_cov_3.336876(9.63);NODE_2336_length_1081_cov_1.838207(4.77)
TIGR00092	NODE_1006_length_3011_cov_2.489513(7.22);NODE_1877_length_1437_cov_1.992764(5.51)
TIGR00663	NODE_740_length_5115_cov_3.312253(9.39);NODE_3457_length_615_cov_1.857143(5.97)
TIGR00337	NODE_806_length_4347_cov_2.792171(8.15)
TIGR03594	NODE_778_length_4629_cov_2.920638(8.04)
TIGR01171	NA
TIGR00115	NODE_595_length_7681_cov_3.086022(8.69);NODE_772_length_4714_cov_1.894398(4.98)
PF00573.15	NODE_982_length_3105_cov_3.214754(9.16);NODE_2229_length_1159_cov_2.423913(6.85);NODE_1780_length_1529_cov_2.255088(5.96)
TIGR01044	NODE_609_length_7206_cov_3.336876(9.63);NODE_2697_length_889_cov_2.591127(6.82)
TIGR00967	NODE_2262_length_1128_cov_1.919851(5.18)
TIGR00019	NODE_808_length_4339_cov_2.631886(7.67);NODE_1315_length_2168_cov_1.940369(5.34)
TIGR00436	NA
TIGR01011	NODE_1070_length_2781_cov_3.008437(8.68);NODE_3434_length_621_cov_2.065371(5.40)
TIGR00460	NODE_1220_length_2356_cov_2.373316(7.32)
TIGR00952	NODE_677_length_5830_cov_3.372814(9.40)
TIGR00922	NODE_1017_length_2973_cov_3.687800(10.84);NODE_790_length_4495_cov_2.192793(5.93)
PF00347.16	NODE_609_length_7206_cov_3.336876(9.63);NODE_2247_length_1140_cov_2.207373(5.98)
TIGR00388|TIGR00389	NODE_1266_length_2241_cov_2.754346(7.85)
TIGR00442	NA
TIGR02027	NODE_749_length_5044_cov_3.945680(10.75);NODE_2556_length_961_cov_2.733996(8.18)
TIGR01049	NODE_982_length_3105_cov_3.214754(9.16);NODE_2229_length_1159_cov_2.423913(6.85)
TIGR00420	NODE_548_length_9243_cov_2.591968(7.70)
TIGR01063	NA
TIGR00344	NA
PF01025.12	NODE_960_length_3243_cov_2.840652(8.02);NODE_568_length_8500_cov_2.719597(7.59)
TIGR00981	NODE_776_length_4679_cov_2.845588(7.99);NODE_1714_length_1592_cov_2.486012(6.76)
TIGR00168	NODE_1619_length_1683_cov_4.043612(11.44);NODE_939_length_3319_cov_2.416667(6.52)
PF00380.12	NODE_1424_length_1973_cov_3.072993(8.76);NODE_1702_length_1605_cov_2.292258(6.08)
Note: NA, no SCG scaffold found; number in brackets, sequencing coverage.
