# Supplementary material for: Constructing metagenome-assembled genomes for almost all components in a real bacterial consortium for binning benchmarking
Source: BMC Genomics. 2022 Nov 10;23:746. doi: 10.1186/s12864-022-08967-x (PMC9647946; doi:10.1186/s12864-022-08967-x)
Supplement: Supplementary file 8 — SCG scaffolds and their sequencing coverage for FC8-9. [file 12864_2022_8967_MOESM8_ESM.xlsx]

## Sheet: SCGtype_SCGscaffoldDepth_source
Additional file 9. SCG scaffolds, their origins and sequencing coverage. Number in brackets, sequencing coverage across a whole scaffold.
SCG	FC1	FC2	FC3	FC4	FC5	FC6	FC7	FC8	FC9
TIGR01066	NODE_275_length_33866_cov_422.705540(1142.15)	NODE_27_length_131854_cov_257.706584(691.22)	NODE_132_length_62957_cov_164.451178(458.29)	NODE_316_length_28406_cov_52.224613(144.06)	NODE_9_length_210262_cov_24.299205(63.48)	NODE_67_length_93025_cov_11.003001(30.22)	NODE_139_length_61349_cov_5.718667(15.01)	NODE_1424_length_1973_cov_3.072993(8.76)	NODE_1702_length_1605_cov_2.292258(6.08)
TIGR01391	NODE_112_length_68891_cov_307.542376(827.54)	NODE_14_length_162836_cov_188.138474(500.86)	NODE_289_length_32120_cov_99.211789(280.35)	NODE_335_length_25116_cov_31.556043(88.78)	NODE_72_length_89900_cov_21.719250(56.28)	NODE_102_length_71473_cov_11.026856(30.23)	NODE_613_length_7046_cov_5.487484(14.47)	NODE_1856_length_1454_cov_2.228020(6.79)	NA
TIGR00064	NODE_58_length_97254_cov_303.566919(816.92)	NODE_14_length_162836_cov_188.138474(500.86)	NODE_318_length_28264_cov_89.836896(251.59)	NODE_246_length_37852_cov_26.324708(71.91)	NODE_165_length_55457_cov_20.197953(52.83)	NODE_138_length_61584_cov_10.236165(28.35)	NODE_94_length_73783_cov_5.297418(13.83)	NA	NA
TIGR01059	NODE_452_length_13773_cov_510.466395(1367.19)	NODE_50_length_104178_cov_298.337879(792.37)	NODE_195_length_48866_cov_180.628035(505.98)	NODE_55_length_100008_cov_56.802617(155.34)	NODE_225_length_41984_cov_24.725894(64.31)	NODE_259_length_35768_cov_13.036821(35.39)	NODE_114_length_68203_cov_6.396783(16.72)	NA	NA
PF00750.12	NODE_2104_length_1245_cov_429.127731(1084.48);NODE_561_length_8673_cov_399.197146(1068.60);NODE_451_length_13863_cov_306.296060(825.44)	NODE_182_length_52169_cov_242.407913(649.20)	NODE_190_length_50998_cov_92.635926(260.83)	NODE_421_length_16086_cov_50.097311(140.63)	NODE_65_length_95518_cov_20.902779(54.44)	NODE_89_length_75871_cov_11.070144(30.50)	NODE_545_length_9280_cov_5.109268(13.47)	NODE_825_length_4193_cov_2.720638(7.62)	NODE_992_length_3055_cov_2.286333(6.16)
TIGR00061	NODE_38_length_111251_cov_358.051054(973.67)	NODE_61_length_95863_cov_218.115481(563.31)	NODE_244_length_38092_cov_99.075900(279.29)	NODE_214_length_44305_cov_103.156746(285.31)	NODE_72_length_89900_cov_21.719250(56.28)	NODE_436_length_14944_cov_11.629861(31.30)	NODE_240_length_38431_cov_5.216698(13.72)	NODE_1302_length_2187_cov_2.725610(8.06)	NODE_1328_length_2147_cov_1.779159(4.62)
TIGR01071	NODE_275_length_33866_cov_422.705540(1142.15)	NODE_303_length_30307_cov_252.427839(672.53)	NODE_132_length_62957_cov_164.451178(458.29)	NODE_316_length_28406_cov_52.224613(144.06)	NODE_9_length_210262_cov_24.299205(63.48)	NODE_134_length_62545_cov_11.370043(31.08)	NODE_139_length_61349_cov_5.718667(15.01)	NODE_609_length_7206_cov_3.336876(9.63)	NODE_2336_length_1081_cov_1.838207(4.77)
TIGR00062	NODE_38_length_111251_cov_358.051054(973.67)	NODE_61_length_95863_cov_218.115481(563.31)	NODE_244_length_38092_cov_99.075900(279.29)	NODE_214_length_44305_cov_103.156746(285.31)	NODE_72_length_89900_cov_21.719250(56.28)	NODE_436_length_14944_cov_11.629861(31.30)	NODE_240_length_38431_cov_5.216698(13.72)	NODE_1302_length_2187_cov_2.725610(8.06)	NODE_3293_length_674_cov_2.342488(6.82)
TIGR02397	NODE_11_length_188953_cov_454.780347(1228.05)	NODE_311_length_28907_cov_283.427873(749.86)	NODE_276_length_33857_cov_156.102213(442.32)	NODE_469_length_12914_cov_53.259896(145.45)	NODE_308_length_29473_cov_23.498198(60.51)	NODE_193_length_49065_cov_11.345685(31.11)	NODE_398_length_18998_cov_6.414084(16.85)	NA	NA
TIGR00086	NODE_380_length_20449_cov_393.440816(1058.59)	NODE_743_length_5079_cov_262.572452(697.83)	NODE_207_length_46828_cov_121.547068(342.28)	NODE_155_length_57547_cov_46.274630(126.95)	NODE_1_length_325345_cov_23.553168(61.56)	NODE_517_length_10424_cov_11.712798(32.10)	NODE_91_length_75625_cov_5.540161(14.65)	NODE_437_length_14903_cov_4.775458(13.01)	NA
TIGR02729	NODE_38_length_111251_cov_358.051054(973.67)	NODE_61_length_95863_cov_218.115481(563.31)	NODE_281_length_33074_cov_95.393652(268.64)	NODE_214_length_44305_cov_103.156746(285.31)	NODE_72_length_89900_cov_21.719250(56.28)	NODE_436_length_14944_cov_11.629861(31.30)	NODE_240_length_38431_cov_5.216698(13.72)	NA	NODE_1559_length_1765_cov_2.289474(6.16)
TIGR00855	NODE_117_length_67349_cov_357.813371(974.64)	NODE_54_length_102551_cov_261.941451(701.11)	NODE_132_length_62957_cov_164.451178(458.29)	NODE_340_length_24124_cov_50.876355(141.72)	NODE_9_length_210262_cov_24.299205(63.48)	NODE_201_length_47933_cov_10.722795(29.47)	NODE_463_length_13347_cov_5.564701(14.95)	NODE_681_length_5779_cov_3.203878(9.06)	NODE_1617_length_1686_cov_1.856530(4.89)
TIGR00631	NODE_52_length_103773_cov_314.617974(847.38)	NODE_18_length_150183_cov_197.222863(526.98)	NODE_93_length_74153_cov_121.018772(340.23)	NODE_31_length_120642_cov_48.135437(132.77)	NODE_9_length_210262_cov_24.299205(63.48)	NODE_349_length_23412_cov_9.860213(27.49)	NODE_131_length_62980_cov_5.509511(14.56)	NODE_988_length_3059_cov_2.855859(8.38)	NODE_1324_length_2157_cov_2.365842(6.42)
TIGR00001	NODE_3_length_246002_cov_361.044323(974.21)	NODE_74_length_87584_cov_203.814541(540.64)	NODE_12_length_188113_cov_102.043141(286.62)	NODE_66_length_95025_cov_38.300558(107.05)	NODE_265_length_34745_cov_23.552349(59.93)	NODE_102_length_71473_cov_11.026856(30.23)	NODE_882_length_3650_cov_5.872879(15.92)	NODE_1619_length_1683_cov_4.043612(11.44)	NODE_2436_length_1024_cov_2.084623(6.04)
TIGR01067	NODE_275_length_33866_cov_422.705540(1142.15)	NODE_303_length_30307_cov_252.427839(672.53)	NODE_132_length_62957_cov_164.451178(458.29)	NODE_316_length_28406_cov_52.224613(144.06)	NODE_9_length_210262_cov_24.299205(63.48)	NODE_134_length_62545_cov_11.370043(31.08)	NODE_139_length_61349_cov_5.718667(15.01)	NODE_609_length_7206_cov_3.336876(9.63)	NODE_1436_length_1950_cov_2.077045(5.61)
PF00416.15	NODE_275_length_33866_cov_422.705540(1142.15)	NODE_303_length_30307_cov_252.427839(672.53)	NODE_132_length_62957_cov_164.451178(458.29)	NODE_316_length_28406_cov_52.224613(144.06)	NODE_9_length_210262_cov_24.299205(63.48)	NODE_134_length_62545_cov_11.370043(31.08)	NODE_139_length_61349_cov_5.718667(15.01)	NODE_749_length_5044_cov_3.945680(10.75)	NODE_1528_length_1818_cov_2.335224(6.40)
TIGR02432	NODE_103_length_70965_cov_434.165238(1178.54)	NODE_53_length_102735_cov_288.728876(766.66)	NODE_220_length_43399_cov_151.259436(426.88)	NODE_164_length_55471_cov_50.447470(139.55)	NODE_71_length_90135_cov_23.985069(62.40)	NODE_146_length_59881_cov_10.591683(29.13)	NODE_326_length_26409_cov_5.716779(15.11)	NA	NA
TIGR00002	NODE_58_length_97254_cov_303.566919(816.92)	NODE_43_length_108374_cov_197.354028(522.19)	NODE_318_length_28264_cov_89.836896(251.59)	NODE_246_length_37852_cov_26.324708(71.91)	NODE_165_length_55457_cov_20.197953(52.83)	NODE_202_length_47828_cov_11.076864(30.09)	NODE_94_length_73783_cov_5.297418(13.83)	NODE_1866_length_1446_cov_2.741912(8.43)	NODE_2088_length_1262_cov_1.638774(4.49)
TIGR00165	NODE_103_length_70965_cov_434.165238(1178.54)	NODE_83_length_76897_cov_268.406796(715.20)	NODE_195_length_48866_cov_180.628035(505.98)	NODE_55_length_100008_cov_56.802617(155.34)	NODE_225_length_41984_cov_24.725894(64.31)	NODE_146_length_59881_cov_10.591683(29.13)	NODE_273_length_34081_cov_6.445542(16.87)	NODE_464_length_13230_cov_3.791347(10.49)	NODE_3585_length_583_cov_2.083333(6.26)
PF01795.12	NODE_297_length_30936_cov_339.195492(918.27)	NODE_14_length_162836_cov_188.138474(500.86)	NODE_211_length_46141_cov_86.940676(245.84)	NODE_197_length_48827_cov_29.879665(82.79)	NODE_7_length_214509_cov_19.494633(50.98)	NODE_153_length_57755_cov_10.673501(29.32)	NODE_213_length_44852_cov_5.520838(14.41)	NODE_2403_length_1036_cov_3.392457(10.67);NODE_1024_length_2959_cov_3.018251(8.59)	NODE_3488_length_608_cov_1.708861(4.56)
TIGR02191	NODE_58_length_97254_cov_303.566919(816.92)	NODE_14_length_162836_cov_188.138474(500.86)	NODE_318_length_28264_cov_89.836896(251.59)	NODE_246_length_37852_cov_26.324708(71.91)	NODE_165_length_55457_cov_20.197953(52.83)	NODE_56_length_99620_cov_10.965379(30.13)	NODE_94_length_73783_cov_5.297418(13.83)	NODE_1367_length_2060_cov_2.558603(7.20)	NA
TIGR00166	NODE_103_length_70965_cov_434.165238(1178.54)	NODE_83_length_76897_cov_268.406796(715.20)	NODE_195_length_48866_cov_180.628035(505.98)	NODE_55_length_100008_cov_56.802617(155.34)	NODE_225_length_41984_cov_24.725894(64.31)	NODE_133_length_62880_cov_13.039777(35.25)	NODE_273_length_34081_cov_6.445542(16.87)	NODE_464_length_13230_cov_3.791347(10.49)	NA
TIGR00575	NODE_631_length_6654_cov_299.659039(809.45)	NODE_14_length_162836_cov_188.138474(500.86)	NODE_129_length_64033_cov_116.113305(330.23)	NODE_81_length_78134_cov_43.000166(119.95)	NODE_115_length_68034_cov_23.091058(60.24)	NODE_110_length_69290_cov_10.244587(28.27)	NODE_210_length_46180_cov_6.088889(15.90)	NODE_599_length_7524_cov_3.129335(8.76)	NODE_1163_length_2495_cov_2.474590(6.45)
PF00281.12	NODE_275_length_33866_cov_422.705540(1142.15)	NODE_303_length_30307_cov_252.427839(672.53)	NODE_132_length_62957_cov_164.451178(458.29)	NODE_316_length_28406_cov_52.224613(144.06)	NODE_9_length_210262_cov_24.299205(63.48)	NODE_134_length_62545_cov_11.370043(31.08)	NODE_139_length_61349_cov_5.718667(15.01)	NODE_609_length_7206_cov_3.336876(9.63)	NODE_1436_length_1950_cov_2.077045(5.61)
TIGR01024	NODE_58_length_97254_cov_303.566919(816.92)	NODE_43_length_108374_cov_197.354028(522.19)	NODE_318_length_28264_cov_89.836896(251.59)	NODE_246_length_37852_cov_26.324708(71.91)	NODE_165_length_55457_cov_20.197953(52.83)	NODE_202_length_47828_cov_11.076864(30.09)	NODE_94_length_73783_cov_5.297418(13.83)	NODE_879_length_3684_cov_2.594103(7.63)	NODE_1077_length_2751_cov_2.047849(5.48)
TIGR00059	NODE_275_length_33866_cov_422.705540(1142.15)	NODE_303_length_30307_cov_252.427839(672.53)	NODE_132_length_62957_cov_164.451178(458.29)	NODE_316_length_28406_cov_52.224613(144.06)	NODE_9_length_210262_cov_24.299205(63.48)	NODE_134_length_62545_cov_11.370043(31.08)	NODE_139_length_61349_cov_5.718667(15.01)	NODE_749_length_5044_cov_3.945680(10.75)	NA
TIGR00963	NODE_33_length_116424_cov_366.379500(994.39)	NODE_6_length_216967_cov_213.586611(569.89)	NODE_93_length_74153_cov_121.018772(340.23)	NODE_31_length_120642_cov_48.135437(132.77)	NODE_1_length_325345_cov_23.553168(61.56)	NODE_236_length_39100_cov_9.639262(26.81)	NODE_8_length_211261_cov_6.149802(16.22)	NODE_1581_length_1733_cov_2.626937(7.45)	NODE_1582_length_1733_cov_2.263409(6.25)
TIGR00234	NODE_3_length_246002_cov_361.044323(974.21)	NODE_86_length_76500_cov_186.120413(496.54)	NODE_28_length_129727_cov_91.173954(257.56)	NODE_170_length_54165_cov_38.170893(102.83)	NODE_9_length_210262_cov_24.299205(63.48);NODE_90_length_75647_cov_20.211755(52.75)	NODE_153_length_57755_cov_10.673501(29.32)	NODE_215_length_44253_cov_5.611589(14.84)	NODE_563_length_8602_cov_2.908740(8.29)	NODE_3054_length_757_cov_1.871795(5.07)
TIGR01164	NODE_275_length_33866_cov_422.705540(1142.15)	NODE_303_length_30307_cov_252.427839(672.53)	NODE_132_length_62957_cov_164.451178(458.29)	NODE_316_length_28406_cov_52.224613(144.06)	NODE_9_length_210262_cov_24.299205(63.48)	NODE_134_length_62545_cov_11.370043(31.08)	NODE_139_length_61349_cov_5.718667(15.01)	NODE_609_length_7206_cov_3.336876(9.63)	NA
TIGR01953	NODE_39_length_111023_cov_328.931070(891.65)	NODE_14_length_162836_cov_188.138474(500.86)	NODE_35_length_113732_cov_96.903279(270.85)	NODE_126_length_64879_cov_29.428375(81.53)	NODE_165_length_55457_cov_20.197953(52.83)	NODE_19_length_147233_cov_10.409552(28.69)	NODE_94_length_73783_cov_5.297418(13.83)	NODE_694_length_5643_cov_2.920365(8.06)	NA
TIGR00152	NODE_297_length_30936_cov_339.195492(918.27)	NODE_248_length_37101_cov_192.013362(507.74)	NODE_87_length_76414_cov_137.142328(388.01)	NODE_66_length_95025_cov_38.300558(107.05)	NODE_169_length_54305_cov_22.569917(58.57)	NODE_19_length_147233_cov_10.409552(28.69)	NODE_240_length_38431_cov_5.216698(13.72)	NODE_1223_length_2338_cov_2.595269(7.23)	NODE_2653_length_908_cov_2.045721(5.41)
TIGR00459	NODE_41_length_109655_cov_342.814954(932.71)	NODE_6_length_216967_cov_213.586611(569.89)	NODE_329_length_25763_cov_89.757702(256.07)	NODE_188_length_51337_cov_40.947272(111.85)	NODE_251_length_36638_cov_22.633491(58.97)	NODE_496_length_11182_cov_11.778017(32.12)	NODE_438_length_14872_cov_5.060269(13.35)	NODE_548_length_9243_cov_2.591968(7.70)	NA
TIGR00392	NODE_46_length_105608_cov_323.986926(872.77)	NODE_43_length_108374_cov_197.354028(522.19)	NODE_211_length_46141_cov_86.940676(245.84)	NA	NODE_1_length_325345_cov_23.553168(61.56)	NODE_19_length_147233_cov_10.409552(28.69)	NODE_178_length_53180_cov_5.384264(14.08)	NODE_722_length_5321_cov_2.460881(7.09)	NA
PF00366.13	NODE_275_length_33866_cov_422.705540(1142.15)	NODE_303_length_30307_cov_252.427839(672.53)	NODE_132_length_62957_cov_164.451178(458.29)	NODE_316_length_28406_cov_52.224613(144.06)	NODE_9_length_210262_cov_24.299205(63.48)	NODE_134_length_62545_cov_11.370043(31.08)	NODE_139_length_61349_cov_5.718667(15.01)	NODE_609_length_7206_cov_3.336876(9.63)	NODE_1436_length_1950_cov_2.077045(5.61)
PF00466.13	NODE_117_length_67349_cov_357.813371(974.64)	NODE_54_length_102551_cov_261.941451(701.11)	NODE_132_length_62957_cov_164.451178(458.29)	NODE_340_length_24124_cov_50.876355(141.72)	NODE_9_length_210262_cov_24.299205(63.48)	NODE_201_length_47933_cov_10.722795(29.47)	NODE_463_length_13347_cov_5.564701(14.95)	NODE_681_length_5779_cov_3.203878(9.06)	NODE_1617_length_1686_cov_1.856530(4.89)
TIGR00471|TIGR00472	NODE_101_length_72351_cov_302.911212(816.13)	NODE_61_length_95863_cov_218.115481(563.31)	NODE_12_length_188113_cov_102.043141(286.62)	NODE_105_length_70700_cov_37.954335(105.90)	NODE_265_length_34745_cov_23.552349(59.93)	NODE_19_length_147233_cov_10.409552(28.69)	NODE_841_length_3991_cov_6.265752(16.54)	NA	NODE_1410_length_1994_cov_2.095926(5.58)
TIGR02012	NODE_58_length_97254_cov_303.566919(816.92)	NODE_205_length_47528_cov_194.952942(516.22)	NODE_35_length_113732_cov_96.903279(270.85)	NODE_163_length_55624_cov_32.158128(89.15)	NODE_416_length_16512_cov_19.741326(51.91)	NODE_56_length_99620_cov_10.965379(30.13)	NODE_176_length_53301_cov_5.278030(13.90)	NA	NODE_1349_length_2098_cov_2.548703(6.87)
PF00297.15	NODE_275_length_33866_cov_422.705540(1142.15)	NODE_303_length_30307_cov_252.427839(672.53)	NODE_132_length_62957_cov_164.451178(458.29)	NODE_316_length_28406_cov_52.224613(144.06)	NODE_9_length_210262_cov_24.299205(63.48)	NODE_134_length_62545_cov_11.370043(31.08)	NODE_139_length_61349_cov_5.718667(15.01)	NODE_982_length_3105_cov_3.214754(9.16)	NODE_2229_length_1159_cov_2.423913(6.85)
TIGR01050	NODE_275_length_33866_cov_422.705540(1142.15)	NODE_303_length_30307_cov_252.427839(672.53)	NODE_132_length_62957_cov_164.451178(458.29)	NODE_316_length_28406_cov_52.224613(144.06)	NODE_9_length_210262_cov_24.299205(63.48)	NODE_134_length_62545_cov_11.370043(31.08)	NODE_139_length_61349_cov_5.718667(15.01)	NODE_609_length_7206_cov_3.336876(9.63)	NA
TIGR02013	NODE_117_length_67349_cov_357.813371(974.64)	NODE_54_length_102551_cov_261.941451(701.11)	NODE_132_length_62957_cov_164.451178(458.29)	NODE_340_length_24124_cov_50.876355(141.72)	NODE_9_length_210262_cov_24.299205(63.48)	NODE_134_length_62545_cov_11.370043(31.08)	NODE_463_length_13347_cov_5.564701(14.95)	NA	NA
TIGR01079	NODE_275_length_33866_cov_422.705540(1142.15)	NODE_303_length_30307_cov_252.427839(672.53)	NODE_132_length_62957_cov_164.451178(458.29)	NODE_316_length_28406_cov_52.224613(144.06)	NODE_9_length_210262_cov_24.299205(63.48)	NODE_134_length_62545_cov_11.370043(31.08)	NODE_139_length_61349_cov_5.718667(15.01)	NODE_609_length_7206_cov_3.336876(9.63)	NODE_1436_length_1950_cov_2.077045(5.61)
TIGR00408|TIGR00409	NODE_25_length_138721_cov_372.606962(1011.43)	NODE_286_length_32508_cov_244.251995(654.95)	NODE_35_length_113732_cov_96.903279(270.85);NODE_408_length_17817_cov_90.663383(255.40)	NODE_126_length_64879_cov_29.428375(81.53)	NODE_9_length_210262_cov_24.299205(63.48)	NODE_231_length_39629_cov_10.987062(30.27)	NODE_178_length_53180_cov_5.384264(14.08)	NODE_495_length_11228_cov_3.371073(9.61)	NA
TIGR00414	NODE_41_length_109655_cov_342.814954(932.71)	NODE_50_length_104178_cov_298.337879(792.37)	NODE_307_length_29757_cov_176.836577(498.04)	NODE_566_length_8512_cov_59.778290(160.96)	NODE_308_length_29473_cov_23.498198(60.51);NODE_10_length_190886_cov_21.925604(56.87)	NODE_259_length_35768_cov_13.036821(35.39)	NODE_273_length_34081_cov_6.445542(16.87)	NODE_495_length_11228_cov_3.371073(9.61)	NODE_2645_length_909_cov_2.802108(7.98)
TIGR00964	NODE_117_length_67349_cov_357.813371(974.64)	NODE_54_length_102551_cov_261.941451(701.11)	NODE_132_length_62957_cov_164.451178(458.29)	NODE_340_length_24124_cov_50.876355(141.72)	NODE_9_length_210262_cov_24.299205(63.48)	NODE_201_length_47933_cov_10.722795(29.47)	NODE_463_length_13347_cov_5.564701(14.95)	NODE_1017_length_2973_cov_3.687800(10.84)	NODE_790_length_4495_cov_2.192793(5.93)
PF00276.13	NODE_275_length_33866_cov_422.705540(1142.15)	NODE_303_length_30307_cov_252.427839(672.53)	NODE_132_length_62957_cov_164.451178(458.29)	NODE_316_length_28406_cov_52.224613(144.06)	NODE_9_length_210262_cov_24.299205(63.48)	NODE_134_length_62545_cov_11.370043(31.08)	NODE_139_length_61349_cov_5.718667(15.01)	NODE_982_length_3105_cov_3.214754(9.16)	NODE_1780_length_1529_cov_2.255088(5.96)
TIGR01632	NODE_117_length_67349_cov_357.813371(974.64)	NODE_54_length_102551_cov_261.941451(701.11)	NODE_132_length_62957_cov_164.451178(458.29)	NODE_340_length_24124_cov_50.876355(141.72)	NODE_9_length_210262_cov_24.299205(63.48)	NODE_201_length_47933_cov_10.722795(29.47)	NODE_463_length_13347_cov_5.564701(14.95)	NODE_1017_length_2973_cov_3.687800(10.84)	NODE_790_length_4495_cov_2.192793(5.93)
TIGR01017	NODE_77_length_85387_cov_455.744375(1234.90);NODE_275_length_33866_cov_422.705540(1142.15)	NODE_303_length_30307_cov_252.427839(672.53)	NODE_28_length_129727_cov_91.173954(257.56)	NODE_170_length_54165_cov_38.170893(102.83)	NODE_9_length_210262_cov_24.299205(63.48)	NODE_134_length_62545_cov_11.370043(31.08)	NODE_139_length_61349_cov_5.718667(15.01);NODE_88_length_75984_cov_5.187781(13.58)	NODE_749_length_5044_cov_3.945680(10.75)	NODE_1528_length_1818_cov_2.335224(6.40)
TIGR00496	NODE_39_length_111023_cov_328.931070(891.65)	NODE_14_length_162836_cov_188.138474(500.86)	NODE_35_length_113732_cov_96.903279(270.85)	NODE_126_length_64879_cov_29.428375(81.53)	NODE_165_length_55457_cov_20.197953(52.83)	NODE_156_length_57470_cov_10.392110(28.55)	NODE_94_length_73783_cov_5.297418(13.83)	NODE_2678_length_897_cov_2.578385(8.16)	NA
PF00162.12	NODE_38_length_111251_cov_358.051054(973.67);NODE_39_length_111023_cov_328.931070(891.65)	NODE_61_length_95863_cov_218.115481(563.31)	NODE_207_length_46828_cov_121.547068(342.28)	NODE_392_length_19292_cov_43.532411(120.94)	NODE_1_length_325345_cov_23.553168(61.56)	NODE_102_length_71473_cov_11.026856(30.23)	NODE_91_length_75625_cov_5.540161(14.65);NODE_216_length_44045_cov_5.213003(13.73)	NA	NODE_1886_length_1423_cov_2.138889(5.32);NODE_2747_length_871_cov_1.887255(5.06)
TIGR00116	NODE_39_length_111023_cov_328.931070(891.65)	NODE_14_length_162836_cov_188.138474(500.86)	NODE_35_length_113732_cov_96.903279(270.85)	NODE_126_length_64879_cov_29.428375(81.53)	NODE_165_length_55457_cov_20.197953(52.83)	NODE_156_length_57470_cov_10.392110(28.55)	NODE_94_length_73783_cov_5.297418(13.83)	NODE_1070_length_2781_cov_3.008437(8.68)	NODE_2324_length_1087_cov_1.960271(5.51)
TIGR01032	NODE_3_length_246002_cov_361.044323(974.21)	NODE_74_length_87584_cov_203.814541(540.64)	NODE_12_length_188113_cov_102.043141(286.62)	NODE_66_length_95025_cov_38.300558(107.05)	NODE_265_length_34745_cov_23.552349(59.93)	NODE_102_length_71473_cov_11.026856(30.23)	NODE_882_length_3650_cov_5.872879(15.92)	NODE_1619_length_1683_cov_4.043612(11.44)	NODE_2436_length_1024_cov_2.084623(6.04)
TIGR01029	NODE_117_length_67349_cov_357.813371(974.64)	NODE_54_length_102551_cov_261.941451(701.11)	NODE_132_length_62957_cov_164.451178(458.29)	NODE_340_length_24124_cov_50.876355(141.72)	NODE_9_length_210262_cov_24.299205(63.48)	NODE_350_length_23407_cov_10.868791(29.88)	NODE_463_length_13347_cov_5.564701(14.95)	NODE_776_length_4679_cov_2.845588(7.99)	NODE_2453_length_1012_cov_2.430512(7.33)
TIGR02386|TIGR02387	NODE_117_length_67349_cov_357.813371(974.64)	NODE_54_length_102551_cov_261.941451(701.11)	NODE_132_length_62957_cov_164.451178(458.29)	NODE_340_length_24124_cov_50.876355(141.72)	NODE_9_length_210262_cov_24.299205(63.48)	NODE_134_length_62545_cov_11.370043(31.08)	NODE_463_length_13347_cov_5.564701(14.95)	NODE_776_length_4679_cov_2.845588(7.99)	NA
TIGR01393	NODE_41_length_109655_cov_342.814954(932.71)	NODE_6_length_216967_cov_213.586611(569.89)	NODE_142_length_61111_cov_94.092358(267.69)	NODE_267_length_34509_cov_32.934550(92.19)	NODE_72_length_89900_cov_21.719250(56.28)	NODE_425_length_15563_cov_11.111555(30.73)	NODE_459_length_13508_cov_5.419832(14.36)	NODE_1282_length_2224_cov_2.459659(6.71)	NA
TIGR00158	NODE_103_length_70965_cov_434.165238(1178.54)	NODE_53_length_102735_cov_288.728876(766.66)	NODE_195_length_48866_cov_180.628035(505.98)	NODE_55_length_100008_cov_56.802617(155.34)	NODE_225_length_41984_cov_24.725894(64.31)	NODE_146_length_59881_cov_10.591683(29.13)	NODE_273_length_34081_cov_6.445542(16.87)	NODE_1080_length_2747_cov_3.028603(8.75)	NA
TIGR03263	NODE_41_length_109655_cov_342.814954(932.71)	NODE_6_length_216967_cov_213.586611(569.89)	NODE_40_length_110310_cov_84.689275(239.14)	NODE_342_length_24022_cov_28.176743(78.10)	NODE_22_length_141827_cov_20.260312(52.90)	NODE_461_length_13389_cov_11.116919(30.61)	NODE_94_length_73783_cov_5.297418(13.83)	NODE_588_length_7978_cov_2.511675(7.18)	NA
TIGR01009	NODE_275_length_33866_cov_422.705540(1142.15)	NODE_303_length_30307_cov_252.427839(672.53)	NODE_132_length_62957_cov_164.451178(458.29)	NODE_316_length_28406_cov_52.224613(144.06)	NODE_9_length_210262_cov_24.299205(63.48)	NODE_134_length_62545_cov_11.370043(31.08)	NODE_139_length_61349_cov_5.718667(15.01)	NODE_609_length_7206_cov_3.336876(9.63)	NODE_2697_length_889_cov_2.591127(6.82)
TIGR00082	NODE_39_length_111023_cov_328.931070(891.65)	NODE_14_length_162836_cov_188.138474(500.86)	NODE_35_length_113732_cov_96.903279(270.85)	NODE_126_length_64879_cov_29.428375(81.53)	NODE_165_length_55457_cov_20.197953(52.83)	NODE_19_length_147233_cov_10.409552(28.69)	NODE_94_length_73783_cov_5.297418(13.83)	NODE_1355_length_2085_cov_2.203941(6.09)	NODE_3789_length_525_cov_1.536170(4.77)
TIGR00396	NODE_69_length_90560_cov_428.043036(1160.96)	NODE_6_length_216967_cov_213.586611(569.89)	NODE_142_length_61111_cov_94.092358(267.69)	NODE_271_length_34233_cov_33.451284(92.27)	NODE_1_length_325345_cov_23.553168(61.56)	NODE_407_length_17953_cov_11.258465(31.39)	NODE_994_length_3050_cov_5.692821(15.06)	NA	NODE_1657_length_1645_cov_1.903774(5.23)
TIGR00959	NODE_58_length_97254_cov_303.566919(816.92)	NODE_43_length_108374_cov_197.354028(522.19)	NODE_318_length_28264_cov_89.836896(251.59)	NODE_246_length_37852_cov_26.324708(71.91)	NODE_165_length_55457_cov_20.197953(52.83)	NODE_202_length_47828_cov_11.076864(30.09)	NODE_94_length_73783_cov_5.297418(13.83)	NA	NODE_2088_length_1262_cov_1.638774(4.49)
TIGR01031	NA	NA	NA	NA	NODE_165_length_55457_cov_20.197953(52.83)	NODE_290_length_32041_cov_10.098105(27.84)	NODE_94_length_73783_cov_5.297418(13.83)	NA	NODE_1000_length_3029_cov_1.803968(4.82)
TIGR00009	NA	NA	NA	NA	NODE_22_length_141827_cov_20.260312(52.90)	NA	NODE_94_length_73783_cov_5.297418(13.83)	NA	NA
TIGR00435	NODE_96_length_73279_cov_414.785289(1123.71)	NODE_401_length_18609_cov_277.518918(722.88)	NODE_132_length_62957_cov_164.451178(458.29)	NODE_381_length_20323_cov_45.340093(126.19)	NODE_9_length_210262_cov_24.299205(63.48)	NODE_89_length_75871_cov_11.070144(30.50)	NODE_178_length_53180_cov_5.384264(14.08)	NODE_735_length_5155_cov_2.920784(8.10)	NA
TIGR01030	NA	NODE_50_length_104178_cov_298.337879(792.37)	NA	NA	NODE_225_length_41984_cov_24.725894(64.31)	NA	NODE_114_length_68203_cov_6.396783(16.72)	NA	NODE_990_length_3056_cov_2.716428(6.97)
TIGR02350	NODE_41_length_109655_cov_342.814954(932.71)	NODE_6_length_216967_cov_213.586611(569.89)	NODE_142_length_61111_cov_94.092358(267.69)	NODE_267_length_34509_cov_32.934550(92.19)	NODE_72_length_89900_cov_21.719250(56.28)	NODE_461_length_13389_cov_11.116919(30.61)	NA	NODE_960_length_3243_cov_2.840652(8.02)	NA
TIGR00060	NODE_275_length_33866_cov_422.705540(1142.15)	NODE_303_length_30307_cov_252.427839(672.53)	NODE_132_length_62957_cov_164.451178(458.29)	NODE_316_length_28406_cov_52.224613(144.06)	NODE_9_length_210262_cov_24.299205(63.48)	NODE_134_length_62545_cov_11.370043(31.08)	NODE_139_length_61349_cov_5.718667(15.01)	NODE_609_length_7206_cov_3.336876(9.63)	NODE_2247_length_1140_cov_2.207373(5.98)
TIGR00810	NODE_38_length_111251_cov_358.051054(973.67)	NODE_61_length_95863_cov_218.115481(563.31)	NODE_207_length_46828_cov_121.547068(342.28)	NODE_628_length_6761_cov_44.472860(121.53)	NODE_1_length_325345_cov_23.553168(61.56)	NODE_349_length_23412_cov_9.860213(27.49)	NODE_91_length_75625_cov_5.540161(14.65)	NA	NA
TIGR00418	NODE_15_length_159627_cov_407.970646(1106.76);NODE_127_length_64684_cov_339.445419(922.80)	NODE_74_length_87584_cov_203.814541(540.64)	NODE_12_length_188113_cov_102.043141(286.62)	NODE_66_length_95025_cov_38.300558(107.05)	NODE_265_length_34745_cov_23.552349(59.93)	NODE_206_length_47309_cov_10.585707(29.17)	NODE_547_length_9253_cov_5.280713(13.76)	NODE_707_length_5502_cov_2.770332(7.80)	NODE_939_length_3319_cov_2.416667(6.52)
PF00410.12	NODE_275_length_33866_cov_422.705540(1142.15)	NODE_303_length_30307_cov_252.427839(672.53)	NODE_132_length_62957_cov_164.451178(458.29)	NODE_316_length_28406_cov_52.224613(144.06)	NODE_9_length_210262_cov_24.299205(63.48)	NODE_134_length_62545_cov_11.370043(31.08)	NODE_139_length_61349_cov_5.718667(15.01)	NODE_609_length_7206_cov_3.336876(9.63)	NODE_2247_length_1140_cov_2.207373(5.98)
TIGR00043	NODE_252_length_36581_cov_312.743005(836.29)	NODE_205_length_47528_cov_194.952942(516.22)	NODE_289_length_32120_cov_99.211789(280.35)	NODE_168_length_54393_cov_39.266591(107.34)	NODE_72_length_89900_cov_21.719250(56.28)	NODE_278_length_33762_cov_11.181416(30.55)	NODE_455_length_13710_cov_5.395679(14.13)	NODE_778_length_4629_cov_2.920638(8.04)	NODE_2560_length_959_cov_1.692478(4.67)
TIGR00755	NODE_44_length_107572_cov_449.313922(1215.50)	NODE_150_length_59019_cov_253.456143(677.41)	NODE_220_length_43399_cov_151.259436(426.88)	NODE_164_length_55471_cov_50.447470(139.55)	NODE_1_length_325345_cov_23.553168(61.56)	NODE_414_length_16763_cov_10.062545(27.80)	NODE_198_length_48356_cov_6.250305(16.45)	NA	NODE_943_length_3305_cov_1.973231(5.13)
TIGR00012	NODE_275_length_33866_cov_422.705540(1142.15)	NODE_303_length_30307_cov_252.427839(672.53)	NODE_132_length_62957_cov_164.451178(458.29)	NODE_316_length_28406_cov_52.224613(144.06)	NODE_9_length_210262_cov_24.299205(63.48)	NODE_134_length_62545_cov_11.370043(31.08)	NODE_139_length_61349_cov_5.718667(15.01)	NODE_609_length_7206_cov_3.336876(9.63)	NA
TIGR00029	NODE_2464_length_1006_cov_324.524711(850.81)	NODE_14_length_162836_cov_188.138474(500.86)	NODE_142_length_61111_cov_94.092358(267.69)	NODE_267_length_34509_cov_32.934550(92.19)	NODE_72_length_89900_cov_21.719250(56.28)	NODE_110_length_69290_cov_10.244587(28.27)	NODE_459_length_13508_cov_5.419832(14.36)	NODE_744_length_5072_cov_3.376719(9.52)	NA
PF00411.12	NODE_275_length_33866_cov_422.705540(1142.15)	NODE_303_length_30307_cov_252.427839(672.53)	NODE_132_length_62957_cov_164.451178(458.29)	NODE_316_length_28406_cov_52.224613(144.06)	NODE_9_length_210262_cov_24.299205(63.48)	NODE_134_length_62545_cov_11.370043(31.08)	NODE_139_length_61349_cov_5.718667(15.01)	NODE_749_length_5044_cov_3.945680(10.75)	NODE_1528_length_1818_cov_2.335224(6.40)
TIGR00422	NODE_33_length_116424_cov_366.379500(994.39);NODE_391_length_19318_cov_345.565800(933.34)	NODE_18_length_150183_cov_197.222863(526.98)	NODE_244_length_38092_cov_99.075900(279.29)	NODE_214_length_44305_cov_103.156746(285.31)	NODE_504_length_10825_cov_22.685608(60.29)	NODE_67_length_93025_cov_11.003001(30.22);NODE_349_length_23412_cov_9.860213(27.49)	NODE_88_length_75984_cov_5.187781(13.58)	NODE_1155_length_2520_cov_2.430020(6.33)	NA
TIGR00468	NODE_101_length_72351_cov_302.911212(816.13)	NODE_61_length_95863_cov_218.115481(563.31)	NODE_12_length_188113_cov_102.043141(286.62)	NODE_105_length_70700_cov_37.954335(105.90)	NODE_265_length_34745_cov_23.552349(59.93)	NODE_19_length_147233_cov_10.409552(28.69)	NODE_882_length_3650_cov_5.872879(15.92)	NA	NODE_3175_length_714_cov_2.288316(6.68)
TIGR00362	NODE_452_length_13773_cov_510.466395(1367.19)	NODE_50_length_104178_cov_298.337879(792.37)	NODE_195_length_48866_cov_180.628035(505.98)	NODE_55_length_100008_cov_56.802617(155.34)	NODE_225_length_41984_cov_24.725894(64.31)	NODE_259_length_35768_cov_13.036821(35.39)	NODE_114_length_68203_cov_6.396783(16.72)	NODE_740_length_5115_cov_3.312253(9.39)	NODE_990_length_3056_cov_2.716428(6.97)
TIGR01169	NODE_117_length_67349_cov_357.813371(974.64)	NODE_54_length_102551_cov_261.941451(701.11)	NODE_132_length_62957_cov_164.451178(458.29)	NODE_340_length_24124_cov_50.876355(141.72)	NODE_9_length_210262_cov_24.299205(63.48)	NODE_201_length_47933_cov_10.722795(29.47)	NODE_463_length_13347_cov_5.564701(14.95)	NA	NA
TIGR00487	NODE_39_length_111023_cov_328.931070(891.65)	NODE_14_length_162836_cov_188.138474(500.86)	NODE_35_length_113732_cov_96.903279(270.85)	NODE_126_length_64879_cov_29.428375(81.53)	NODE_165_length_55457_cov_20.197953(52.83)	NODE_19_length_147233_cov_10.409552(28.69)	NODE_94_length_73783_cov_5.297418(13.83)	NODE_1355_length_2085_cov_2.203941(6.09)	NA
TIGR01021	NODE_275_length_33866_cov_422.705540(1142.15)	NODE_303_length_30307_cov_252.427839(672.53)	NODE_132_length_62957_cov_164.451178(458.29)	NODE_316_length_28406_cov_52.224613(144.06)	NODE_9_length_210262_cov_24.299205(63.48)	NODE_134_length_62545_cov_11.370043(31.08)	NODE_139_length_61349_cov_5.718667(15.01)	NODE_609_length_7206_cov_3.336876(9.63)	NODE_2336_length_1081_cov_1.838207(4.77)
TIGR00092	NODE_46_length_105608_cov_323.986926(872.77)	NODE_248_length_37101_cov_192.013362(507.74)	NODE_195_length_48866_cov_180.628035(505.98)	NODE_55_length_100008_cov_56.802617(155.34)	NODE_7_length_214509_cov_19.494633(50.98)	NODE_413_length_17101_cov_9.995424(27.68)	NODE_114_length_68203_cov_6.396783(16.72)	NODE_1006_length_3011_cov_2.489513(7.22)	NODE_1877_length_1437_cov_1.992764(5.51)
TIGR00663	NODE_452_length_13773_cov_510.466395(1367.19)	NODE_50_length_104178_cov_298.337879(792.37)	NODE_195_length_48866_cov_180.628035(505.98)	NODE_55_length_100008_cov_56.802617(155.34)	NODE_225_length_41984_cov_24.725894(64.31)	NODE_259_length_35768_cov_13.036821(35.39)	NODE_114_length_68203_cov_6.396783(16.72)	NODE_740_length_5115_cov_3.312253(9.39)	NODE_3457_length_615_cov_1.857143(5.97)
TIGR00337	NODE_158_length_56778_cov_356.021772(962.46)	NODE_182_length_52169_cov_242.407913(649.20)	NODE_5_length_228620_cov_126.966990(357.78)	NODE_64_length_95560_cov_45.249526(127.03)	NODE_1_length_325345_cov_23.553168(61.56)	NODE_56_length_99620_cov_10.965379(30.13)	NODE_8_length_211261_cov_6.149802(16.22)	NODE_806_length_4347_cov_2.792171(8.15)	NA
TIGR03594	NODE_39_length_111023_cov_328.931070(891.65)	NODE_14_length_162836_cov_188.138474(500.86)	NODE_137_length_61662_cov_92.088302(260.03)	NODE_124_length_65446_cov_30.890994(86.07)	NODE_22_length_141827_cov_20.260312(52.90)	NODE_175_length_53439_cov_10.719972(29.55)	NODE_438_length_14872_cov_5.060269(13.35)	NODE_778_length_4629_cov_2.920638(8.04)	NA
TIGR01171	NODE_275_length_33866_cov_422.705540(1142.15)	NODE_303_length_30307_cov_252.427839(672.53)	NODE_132_length_62957_cov_164.451178(458.29)	NODE_316_length_28406_cov_52.224613(144.06)	NODE_9_length_210262_cov_24.299205(63.48)	NODE_134_length_62545_cov_11.370043(31.08)	NODE_139_length_61349_cov_5.718667(15.01)	NA	NA
TIGR00115	NODE_380_length_20449_cov_393.440816(1058.59)	NODE_54_length_102551_cov_261.941451(701.11)	NODE_203_length_47739_cov_93.508598(266.11)	NODE_151_length_58450_cov_41.069663(113.91)	NODE_378_length_20519_cov_23.294957(60.72)	NODE_193_length_49065_cov_11.345685(31.11)	NODE_372_length_20968_cov_5.360780(14.28)	NODE_595_length_7681_cov_3.086022(8.69)	NODE_772_length_4714_cov_1.894398(4.98)
PF00573.15	NODE_275_length_33866_cov_422.705540(1142.15)	NODE_303_length_30307_cov_252.427839(672.53)	NODE_132_length_62957_cov_164.451178(458.29)	NODE_316_length_28406_cov_52.224613(144.06)	NODE_9_length_210262_cov_24.299205(63.48)	NODE_134_length_62545_cov_11.370043(31.08)	NODE_139_length_61349_cov_5.718667(15.01)	NODE_982_length_3105_cov_3.214754(9.16)	NODE_2229_length_1159_cov_2.423913(6.85);NODE_1780_length_1529_cov_2.255088(5.96)
TIGR01044	NODE_275_length_33866_cov_422.705540(1142.15)	NODE_303_length_30307_cov_252.427839(672.53)	NODE_132_length_62957_cov_164.451178(458.29)	NODE_316_length_28406_cov_52.224613(144.06)	NODE_9_length_210262_cov_24.299205(63.48)	NODE_134_length_62545_cov_11.370043(31.08)	NODE_139_length_61349_cov_5.718667(15.01)	NODE_609_length_7206_cov_3.336876(9.63)	NODE_2697_length_889_cov_2.591127(6.82)
TIGR00967	NODE_275_length_33866_cov_422.705540(1142.15)	NODE_303_length_30307_cov_252.427839(672.53)	NODE_132_length_62957_cov_164.451178(458.29)	NODE_316_length_28406_cov_52.224613(144.06)	NODE_9_length_210262_cov_24.299205(63.48)	NODE_134_length_62545_cov_11.370043(31.08)	NODE_139_length_61349_cov_5.718667(15.01)	NA	NODE_2262_length_1128_cov_1.919851(5.18)
TIGR00019	NODE_11_length_188953_cov_454.780347(1228.05)	NODE_120_length_66162_cov_269.873841(726.58)	NODE_5_length_228620_cov_126.966990(357.78)	NODE_64_length_95560_cov_45.249526(127.03)	NODE_1_length_325345_cov_23.553168(61.56)	NODE_59_length_97070_cov_11.641715(31.82)	NODE_8_length_211261_cov_6.149802(16.22)	NODE_808_length_4339_cov_2.631886(7.67)	NODE_1315_length_2168_cov_1.940369(5.34)
TIGR00436	NODE_252_length_36581_cov_312.743005(836.29)	NODE_205_length_47528_cov_194.952942(516.22)	NODE_289_length_32120_cov_99.211789(280.35)	NODE_335_length_25116_cov_31.556043(88.78)	NODE_72_length_89900_cov_21.719250(56.28)	NODE_175_length_53439_cov_10.719972(29.55)	NODE_455_length_13710_cov_5.395679(14.13)	NA	NA
TIGR01011	NODE_39_length_111023_cov_328.931070(891.65)	NODE_14_length_162836_cov_188.138474(500.86)	NODE_35_length_113732_cov_96.903279(270.85)	NODE_126_length_64879_cov_29.428375(81.53)	NODE_165_length_55457_cov_20.197953(52.83)	NODE_156_length_57470_cov_10.392110(28.55)	NODE_94_length_73783_cov_5.297418(13.83)	NODE_1070_length_2781_cov_3.008437(8.68)	NODE_3434_length_621_cov_2.065371(5.40)
TIGR00460	NODE_192_length_50086_cov_340.455258(918.66)	NODE_26_length_137422_cov_185.978088(496.40)	NODE_40_length_110310_cov_84.689275(239.14)	NODE_342_length_24022_cov_28.176743(78.10)	NODE_22_length_141827_cov_20.260312(52.90)	NODE_235_length_39215_cov_10.974898(29.97)	NODE_94_length_73783_cov_5.297418(13.83)	NODE_1220_length_2356_cov_2.373316(7.32)	NA
TIGR00952	NODE_46_length_105608_cov_323.986926(872.77)	NODE_179_length_52700_cov_189.081812(503.30)	NODE_35_length_113732_cov_96.903279(270.85)	NODE_126_length_64879_cov_29.428375(81.53)	NODE_165_length_55457_cov_20.197953(52.83)	NODE_138_length_61584_cov_10.236165(28.35)	NODE_94_length_73783_cov_5.297418(13.83)	NODE_677_length_5830_cov_3.372814(9.40)	NA
TIGR00922	NODE_117_length_67349_cov_357.813371(974.64)	NODE_54_length_102551_cov_261.941451(701.11)	NODE_132_length_62957_cov_164.451178(458.29)	NODE_340_length_24124_cov_50.876355(141.72)	NODE_9_length_210262_cov_24.299205(63.48)	NODE_201_length_47933_cov_10.722795(29.47)	NODE_463_length_13347_cov_5.564701(14.95)	NODE_1017_length_2973_cov_3.687800(10.84)	NODE_790_length_4495_cov_2.192793(5.93)
PF00347.16	NODE_275_length_33866_cov_422.705540(1142.15)	NODE_303_length_30307_cov_252.427839(672.53)	NODE_132_length_62957_cov_164.451178(458.29)	NODE_316_length_28406_cov_52.224613(144.06)	NODE_9_length_210262_cov_24.299205(63.48)	NODE_134_length_62545_cov_11.370043(31.08)	NODE_139_length_61349_cov_5.718667(15.01)	NODE_609_length_7206_cov_3.336876(9.63)	NODE_2247_length_1140_cov_2.207373(5.98)
TIGR00388|TIGR00389	NODE_41_length_109655_cov_342.814954(932.71)	NODE_6_length_216967_cov_213.586611(569.89)	NODE_289_length_32120_cov_99.211789(280.35)	NODE_335_length_25116_cov_31.556043(88.78)	NODE_71_length_90135_cov_23.985069(62.40)	NODE_461_length_13389_cov_11.116919(30.61)	NODE_455_length_13710_cov_5.395679(14.13)	NODE_1266_length_2241_cov_2.754346(7.85)	NA
TIGR00442	NODE_41_length_109655_cov_342.814954(932.71)	NODE_6_length_216967_cov_213.586611(569.89)	NODE_136_length_61960_cov_120.216509(334.49);NODE_329_length_25763_cov_89.757702(256.07)	NODE_188_length_51337_cov_40.947272(111.85)	NODE_251_length_36638_cov_22.633491(58.97)	NODE_496_length_11182_cov_11.778017(32.12)	NODE_547_length_9253_cov_5.280713(13.76)	NA	NA
TIGR02027	NODE_275_length_33866_cov_422.705540(1142.15)	NODE_303_length_30307_cov_252.427839(672.53)	NODE_132_length_62957_cov_164.451178(458.29)	NODE_316_length_28406_cov_52.224613(144.06)	NODE_9_length_210262_cov_24.299205(63.48)	NODE_134_length_62545_cov_11.370043(31.08)	NODE_139_length_61349_cov_5.718667(15.01)	NODE_749_length_5044_cov_3.945680(10.75)	NODE_2556_length_961_cov_2.733996(8.18)
TIGR01049	NODE_275_length_33866_cov_422.705540(1142.15)	NODE_303_length_30307_cov_252.427839(672.53)	NODE_132_length_62957_cov_164.451178(458.29)	NODE_316_length_28406_cov_52.224613(144.06)	NODE_9_length_210262_cov_24.299205(63.48)	NODE_134_length_62545_cov_11.370043(31.08)	NODE_139_length_61349_cov_5.718667(15.01)	NODE_982_length_3105_cov_3.214754(9.16)	NODE_2229_length_1159_cov_2.423913(6.85)
TIGR00420	NODE_70_length_90335_cov_324.110168(875.63);NODE_162_length_55751_cov_305.450768(824.23)	NODE_86_length_76500_cov_186.120413(496.54)	NODE_84_length_76857_cov_94.108982(262.99)	NODE_623_length_6897_cov_45.625110(124.61)	NODE_72_length_89900_cov_21.719250(56.28);NODE_90_length_75647_cov_20.211755(52.75)	NODE_175_length_53439_cov_10.719972(29.55)	NODE_352_length_23118_cov_6.013658(15.92);NODE_372_length_20968_cov_5.360780(14.28)	NODE_548_length_9243_cov_2.591968(7.70)	NA
TIGR01063	NODE_670_length_5903_cov_485.922538(1305.61)	NODE_50_length_104178_cov_298.337879(792.37)	NODE_195_length_48866_cov_180.628035(505.98)	NODE_55_length_100008_cov_56.802617(155.34)	NODE_225_length_41984_cov_24.725894(64.31)	NODE_259_length_35768_cov_13.036821(35.39)	NODE_114_length_68203_cov_6.396783(16.72)	NA	NA
TIGR00344	NODE_451_length_13863_cov_306.296060(825.44)	NODE_186_length_51392_cov_248.129828(656.42)	NODE_329_length_25763_cov_89.757702(256.07)	NODE_188_length_51337_cov_40.947272(111.85)	NODE_22_length_141827_cov_20.260312(52.90)	NODE_217_length_43925_cov_10.234488(27.85)	NODE_449_length_13967_cov_5.567424(14.52)	NA	NA
PF01025.12	NODE_41_length_109655_cov_342.814954(932.71)	NODE_6_length_216967_cov_213.586611(569.89)	NODE_142_length_61111_cov_94.092358(267.69)	NODE_267_length_34509_cov_32.934550(92.19)	NODE_72_length_89900_cov_21.719250(56.28)	NODE_461_length_13389_cov_11.116919(30.61)	NODE_459_length_13508_cov_5.419832(14.36)	NODE_960_length_3243_cov_2.840652(8.02);NODE_568_length_8500_cov_2.719597(7.59)	NA
TIGR00981	NODE_117_length_67349_cov_357.813371(974.64)	NODE_54_length_102551_cov_261.941451(701.11)	NODE_132_length_62957_cov_164.451178(458.29)	NODE_340_length_24124_cov_50.876355(141.72)	NODE_9_length_210262_cov_24.299205(63.48)	NODE_350_length_23407_cov_10.868791(29.88)	NODE_463_length_13347_cov_5.564701(14.95)	NODE_776_length_4679_cov_2.845588(7.99)	NODE_1714_length_1592_cov_2.486012(6.76)
TIGR00168	NODE_3_length_246002_cov_361.044323(974.21)	NODE_74_length_87584_cov_203.814541(540.64)	NODE_12_length_188113_cov_102.043141(286.62);NODE_200_length_48090_cov_91.680108(257.28)	NODE_66_length_95025_cov_38.300558(107.05)	NODE_265_length_34745_cov_23.552349(59.93)	NODE_102_length_71473_cov_11.026856(30.23)	NODE_882_length_3650_cov_5.872879(15.92)	NODE_1619_length_1683_cov_4.043612(11.44)	NODE_939_length_3319_cov_2.416667(6.52)
PF00380.12	NODE_275_length_33866_cov_422.705540(1142.15)	NODE_27_length_131854_cov_257.706584(691.22)	NODE_132_length_62957_cov_164.451178(458.29)	NODE_316_length_28406_cov_52.224613(144.06)	NODE_9_length_210262_cov_24.299205(63.48)	NODE_67_length_93025_cov_11.003001(30.22)	NODE_139_length_61349_cov_5.718667(15.01)	NODE_1424_length_1973_cov_3.072993(8.76)	NODE_1702_length_1605_cov_2.292258(6.08)
