# Supplementary material for: Constructing metagenome-assembled genomes for almost all components in a real bacterial consortium for binning benchmarking
Source: BMC Genomics. 2022 Nov 10;23:746. doi: 10.1186/s12864-022-08967-x (PMC9647946; doi:10.1186/s12864-022-08967-x)
Supplement: Supplementary file 9 — SCG scaffolds, their origins and sequencing coverage. Number in brackets, sequencing coverage across a whole scaffold. [file 12864_2022_8967_MOESM9_ESM.xlsx]

## Sheet: Sheet1
Additional file 3. Coordinates for nucleotide-based alignments between scaffolds from the FC2 isolate genome and scaffolds from the F1RT metagenome assembled by metaSPAdes.
Start	End	Start (F1RT)	End (F1RT)	Match (bp)	Match (bp,F1RT)	% IDY	Len. (bp)	Len. (bp,F1RT)	AF (%)	AF (%,F1RT)	Scaf.	F1RT scaf.
9	2273	2265	1	2265	2265	100	1017469	2265	0.22	100	FC2_Scaffold1	NODE_1259_length_2265_cov_262.757466
3033	3738	705	1	706	705	99.58	1017469	705	0.07	100	FC2_Scaffold1	NODE_3204_length_705_cov_1859.180000
3684	99375	1	95692	95692	95692	99.98	1017469	95692	9.4	100	FC2_Scaffold1	NODE_62_length_95692_cov_252.229179
100645	121627	20983	1	20983	20983	100	1017469	20983	2.06	100	FC2_Scaffold1	NODE_370_length_20983_cov_239.356986
122921	133424	10504	1	10504	10504	99.98	1017469	10504	1.03	100	FC2_Scaffold1	NODE_515_length_10504_cov_248.210164
133973	139367	1	5395	5395	5395	100	1017469	5395	0.53	100	FC2_Scaffold1	NODE_715_length_5395_cov_248.769101
140658	182919	42262	1	42262	42262	100	1017469	42262	4.15	100	FC2_Scaffold1	NODE_223_length_42262_cov_233.417064
184190	240240	56051	1	56051	56051	100	1017469	56051	5.51	100	FC2_Scaffold1	NODE_161_length_56051_cov_225.046360
241510	294664	1	53155	53155	53155	99.99	1017469	216967	5.22	24.5	FC2_Scaffold1	NODE_6_length_216967_cov_213.586611
295033	315723	53148	73838	20691	20691	100	1017469	216967	2.03	9.54	FC2_Scaffold1	NODE_6_length_216967_cov_213.586611
316086	459233	73830	216967	143148	143138	99.99	1017469	216967	14.07	65.97	FC2_Scaffold1	NODE_6_length_216967_cov_213.586611
460523	465410	1	4888	4888	4888	100	1017469	4888	0.48	100	FC2_Scaffold1	NODE_760_length_4888_cov_210.210428
466700	468121	1422	1	1422	1422	100	1017469	1422	0.14	100	FC2_Scaffold1	NODE_1887_length_1422_cov_188.811266
469852	557435	1	87584	87584	87584	99.99	1017469	87584	8.61	100	FC2_Scaffold1	NODE_74_length_87584_cov_203.814541
557335	559654	2320	1	2320	2320	100	1017469	2320	0.23	100	FC2_Scaffold1	NODE_1237_length_2320_cov_208.432671
559763	563707	3945	1	3945	3945	99.37	1017469	3945	0.39	100	FC2_Scaffold1	NODE_845_length_3945_cov_249.665553
563653	564202	1	550	550	550	99.27	1017469	550	0.05	100	FC2_Scaffold1	NODE_3696_length_550_cov_523.351515
564148	566138	1	1991	1991	1991	100	1017469	1991	0.2	100	FC2_Scaffold1	NODE_1413_length_1991_cov_211.638430
566084	567113	1	1030	1030	1030	97.77	1017469	1030	0.1	100	FC2_Scaffold1	NODE_2418_length_1030_cov_537.592821
567059	567629	571	1	571	571	100	1017469	571	0.06	100	FC2_Scaffold1	NODE_3626_length_571_cov_217.250000
567575	569137	5722	4157	1563	1566	97.38	1017469	5722	0.15	27.37	FC2_Scaffold1	NODE_688_length_5722_cov_460.087348
569083	573137	4056	1	4055	4056	93.1	1017469	5722	0.4	70.88	FC2_Scaffold1	NODE_688_length_5722_cov_460.087348
573083	575227	2145	1	2145	2145	99.77	1017469	2145	0.21	100	FC2_Scaffold1	NODE_1329_length_2145_cov_530.299043
575173	597078	21906	1	21906	21906	99.99	1017469	21906	2.15	100	FC2_Scaffold1	NODE_358_length_21906_cov_214.977667
597024	597569	1	546	546	546	99.82	1017469	546	0.05	100	FC2_Scaffold1	NODE_3708_length_546_cov_629.012220
597515	597731	1	217	217	217	94.47	1017469	1004	0.02	21.61	FC2_Scaffold1	NODE_2471_length_1004_cov_357.809273
597852	598470	1	619	619	619	100	1017469	619	0.06	100	FC2_Scaffold1	NODE_3440_length_619_cov_547.485816
598416	600936	2521	1	2521	2521	100	1017469	2521	0.25	100	FC2_Scaffold1	NODE_1152_length_2521_cov_227.833333
600882	601928	1	1047	1047	1047	98.19	1017469	1047	0.1	100	FC2_Scaffold1	NODE_2380_length_1047_cov_587.158266
601874	612749	10876	1	10876	10876	99.93	1017469	10876	1.07	100	FC2_Scaffold1	NODE_503_length_10876_cov_222.842713
612695	613993	1299	1	1299	1299	99.31	1017469	1299	0.13	100	FC2_Scaffold1	NODE_2040_length_1299_cov_566.194534
613939	614946	1	1008	1008	1008	100	1017469	1008	0.1	100	FC2_Scaffold1	NODE_2462_length_1008_cov_233.454355
615325	617017	1693	1	1693	1693	99.05	1017469	1693	0.17	100	FC2_Scaffold1	NODE_1612_length_1693_cov_293.995726
616963	617555	593	1	593	593	98.48	1017469	593	0.06	100	FC2_Scaffold1	NODE_3542_length_593_cov_527.353160
617501	626441	1	8941	8941	8941	100	1017469	8941	0.88	100	FC2_Scaffold1	NODE_555_length_8941_cov_226.187936
627713	657759	30047	1	30047	30047	100	1017469	30047	2.95	100	FC2_Scaffold1	NODE_306_length_30047_cov_199.673880
659034	706561	1	47528	47528	47528	100	1017469	47528	4.67	100	FC2_Scaffold1	NODE_205_length_47528_cov_194.952942
707834	870669	1	162836	162836	162836	100	1017469	162836	16	100	FC2_Scaffold1	NODE_14_length_162836_cov_188.138474
870722	907822	37101	1	37101	37101	100	1017469	37101	3.65	100	FC2_Scaffold1	NODE_248_length_37101_cov_192.013362
909088	1017461	1	108374	108374	108374	100	1017469	108374	10.65	100	FC2_Scaffold1	NODE_43_length_108374_cov_197.354028
428	114223	131854	18059	113796	113796	99.99	146279	131854	77.79	86.3	FC2_Scaffold10	NODE_27_length_131854_cov_257.706584
114078	132218	18138	1	18141	18138	99.96	146279	131854	12.4	13.76	FC2_Scaffold10	NODE_27_length_131854_cov_257.706584
133250	139741	1	6492	6492	6492	100	146279	6492	4.44	100	FC2_Scaffold10	NODE_635_length_6492_cov_304.212055
143028	143828	1	801	801	801	100	146279	801	0.55	100	FC2_Scaffold10	NODE_2927_length_801_cov_280.612601
144144	145840	1	1697	1697	1697	100	146279	1697	1.16	100	FC2_Scaffold10	NODE_1606_length_1697_cov_586.040804
1519	53687	52169	1	52169	52169	100	119072	52169	43.81	100	FC2_Scaffold11	NODE_182_length_52169_cov_242.407913
54960	87467	1	32508	32508	32508	100	119072	32508	27.3	100	FC2_Scaffold11	NODE_286_length_32508_cov_244.251995
88758	119064	30307	1	30307	30307	100	119072	30307	25.45	100	FC2_Scaffold11	NODE_303_length_30307_cov_252.427839
515	1523	111618	110610	1009	1009	99.01	114005	111618	0.89	0.9	FC2_Scaffold12	NODE_37_length_111618_cov_238.960444
2753	114005	111324	72	111253	111253	99.99	114005	111618	97.59	99.67	FC2_Scaffold12	NODE_37_length_111618_cov_238.960444
9	17309	17301	1	17301	17301	100	104087	17301	16.62	100	FC2_Scaffold13	NODE_411_length_17301_cov_260.770961
18283	26553	1	8271	8271	8271	100	104087	8271	7.95	100	FC2_Scaffold13	NODE_577_length_8271_cov_248.609177
26582	85600	59019	1	59019	59019	99.99	104087	59019	56.7	100	FC2_Scaffold13	NODE_150_length_59019_cov_253.456143
85471	104079	18609	1	18609	18609	99.99	104087	18609	17.88	100	FC2_Scaffold13	NODE_401_length_18609_cov_277.518918
1965	14452	12488	1	12488	12488	100	82196	12488	15.19	100	FC2_Scaffold14	NODE_478_length_12488_cov_251.797555
14399	16236	1	1838	1838	1838	100	82196	1838	2.24	100	FC2_Scaffold14	NODE_1516_length_1838_cov_1296.590017
16183	34141	1	17959	17959	17959	99.98	82196	17959	21.85	100	FC2_Scaffold14	NODE_406_length_17959_cov_271.077022
35435	80288	1	44905	44854	44905	99.86	82196	44905	54.57	100	FC2_Scaffold14	NODE_212_length_44905_cov_251.897926
80223	81124	1	904	902	904	99.45	82196	904	1.1	100	FC2_Scaffold14	NODE_2662_length_904_cov_997.803298
81127	81961	1	837	835	837	96.06	82196	837	1.02	100	FC2_Scaffold14	NODE_2835_length_837_cov_1917.194373
643	2409	1	1767	1767	1767	100	69088	1767	2.56	100	FC2_Scaffold15	NODE_1558_length_1767_cov_234.700350
4866	6207	1341	1	1342	1341	98.06	69088	1341	1.94	100	FC2_Scaffold15	NODE_1989_length_1341_cov_1748.466563
8453	9947	1	1495	1495	1495	100	69088	1495	2.16	100	FC2_Scaffold15	NODE_1817_length_1495_cov_267.948611
10559	15185	4627	1	4627	4627	99.83	69088	4627	6.7	100	FC2_Scaffold15	NODE_779_length_4627_cov_263.477253
16010	16592	583	1	583	583	99.83	69088	583	0.84	100	FC2_Scaffold15	NODE_3582_length_583_cov_480.217803
16538	17743	1	1206	1206	1206	99.83	69088	1206	1.75	100	FC2_Scaffold15	NODE_2162_length_1206_cov_547.367507
17689	69080	1	51392	51392	51392	100	69088	51392	74.39	100	FC2_Scaffold15	NODE_186_length_51392_cov_248.129828
1142	14138	12997	1	12997	12997	99.95	66408	12997	19.57	100	FC2_Scaffold16	NODE_467_length_12997_cov_290.564982
13031	15146	38562	36448	2116	2115	84.18	66408	69198	3.19	3.06	FC2_Scaffold16	NODE_111_length_69198_cov_370.104826
14513	20932	6420	1	6420	6420	100	66408	6420	9.67	100	FC2_Scaffold16	NODE_642_length_6420_cov_282.265357
20878	22074	3251	2055	1197	1197	98.75	66408	3251	1.8	36.82	FC2_Scaffold16	NODE_957_length_3251_cov_623.958073
22020	22744	725	1	725	725	100	66408	725	1.09	100	FC2_Scaffold16	NODE_3143_length_725_cov_274.617910
22690	24643	1954	1	1954	1954	98.16	66408	3251	2.94	60.1	FC2_Scaffold16	NODE_957_length_3251_cov_623.958073
24589	55741	1	31153	31153	31153	99.91	66408	31655	46.91	98.41	FC2_Scaffold16	NODE_293_length_31655_cov_276.799905
55752	56170	419	1	419	419	99.52	66408	6088	0.63	6.88	FC2_Scaffold16	NODE_661_length_6088_cov_468.824300
56116	58963	1	2848	2848	2848	99.93	66408	2848	4.29	100	FC2_Scaffold16	NODE_1053_length_2848_cov_299.934837
58909	59468	561	1	560	561	98.93	66408	561	0.84	100	FC2_Scaffold16	NODE_3662_length_561_cov_765.203557
9	59119	59111	1	59111	59111	99.99	63019	59111	93.8	100	FC2_Scaffold17	NODE_149_length_59111_cov_229.016357
60160	63019	1	2860	2860	2860	99.86	63019	2967	4.54	96.39	FC2_Scaffold17	NODE_1021_length_2967_cov_345.314904
254	1465	1212	1	1212	1212	98.76	59877	1212	2.02	100	FC2_Scaffold18	NODE_2154_length_1212_cov_409.855661
1838	4028	1	2191	2191	2191	100	59877	2191	3.66	100	FC2_Scaffold18	NODE_1301_length_2191_cov_263.941479
7196	59869	52674	1	52674	52674	99.99	59877	52674	87.97	100	FC2_Scaffold18	NODE_180_length_52674_cov_251.427374
1	43237	10417	53653	43237	43237	99.99	47925	53653	90.22	80.59	FC2_Scaffold19	NODE_173_length_53653_cov_267.873428
43319	44943	1625	1	1625	1625	100	47925	1625	3.39	100	FC2_Scaffold19	NODE_1676_length_1625_cov_255.279618
47454	47720	742	1008	267	267	83.9	47925	1074	0.56	24.86	FC2_Scaffold19	NODE_2348_length_1074_cov_1.215898
1299	36112	1	34814	34814	34814	99.97	374041	34814	9.31	100	FC2_Scaffold2	NODE_264_length_34814_cov_225.011623
37404	50899	1	13496	13496	13496	100	374041	51753	3.61	26.08	FC2_Scaffold2	NODE_184_length_51753_cov_216.517738
50768	89093	13428	51753	38326	38326	99.99	374041	51753	10.25	74.06	FC2_Scaffold2	NODE_184_length_51753_cov_216.517738
89053	90146	1094	1	1094	1094	97.9	374041	1094	0.29	100	FC2_Scaffold2	NODE_2309_length_1094_cov_601.412897
90092	96909	1	6818	6818	6818	100	374041	6818	1.82	100	FC2_Scaffold2	NODE_626_length_6818_cov_240.386811
97942	99577	1	1636	1636	1636	100	374041	1636	0.44	100	FC2_Scaffold2	NODE_1665_length_1636_cov_235.664137
101120	161429	60310	1	60310	60310	100	374041	60310	16.12	100	FC2_Scaffold2	NODE_144_length_60310_cov_219.310912
162704	258565	1	95863	95862	95863	99.98	374041	95863	25.63	100	FC2_Scaffold2	NODE_61_length_95863_cov_218.115481
258471	263653	1	5183	5183	5183	99.96	374041	5183	1.39	100	FC2_Scaffold2	NODE_733_length_5183_cov_202.630850
264924	374033	109110	1	109110	109110	100	374041	109110	29.17	100	FC2_Scaffold2	NODE_42_length_109110_cov_204.147971
9	13628	13620	1	13620	13620	100	44194	13620	30.82	100	FC2_Scaffold20	NODE_457_length_13620_cov_263.015997
13574	15439	1	1866	1866	1866	97.05	44194	1866	4.22	100	FC2_Scaffold20	NODE_1500_length_1866_cov_739.493650
15385	21161	1	5777	5777	5777	99.13	44194	5777	13.07	100	FC2_Scaffold20	NODE_682_length_5777_cov_315.129500
21501	30549	1	9049	9049	9049	99.96	44194	9049	20.48	100	FC2_Scaffold20	NODE_553_length_9049_cov_289.772181
31902	41209	9308	1	9308	9308	99.97	44194	9308	21.06	100	FC2_Scaffold20	NODE_543_length_9308_cov_261.987680
41155	44194	6088	3052	3040	3037	99.05	44194	6088	6.88	49.89	FC2_Scaffold20	NODE_661_length_6088_cov_468.824300
9	32078	1	32106	32070	32106	99.52	36834	34914	87.07	91.96	FC2_Scaffold21	NODE_262_length_34914_cov_225.563097
32652	35359	32207	34914	2708	2708	100	36834	34914	7.35	7.76	FC2_Scaffold21	NODE_262_length_34914_cov_225.563097
9	30255	151541	121295	30247	30247	99.99	30255	151541	99.97	19.96	FC2_Scaffold22	NODE_17_length_151541_cov_299.410883
154	5136	4983	1	4983	4983	100	28398	4983	17.55	100	FC2_Scaffold23	NODE_750_length_4983_cov_270.246347
5082	5390	31347	31655	309	309	98.71	28398	31655	1.09	0.98	FC2_Scaffold23	NODE_293_length_31655_cov_276.799905
6364	14946	8583	1	8583	8583	99.66	28398	8583	30.22	100	FC2_Scaffold23	NODE_564_length_8583_cov_504.427298
14892	18906	4015	1	4015	4015	99.95	28398	4015	14.14	100	FC2_Scaffold23	NODE_839_length_4015_cov_284.994949
18979	28390	9412	1	9412	9412	99.97	28398	9412	33.14	100	FC2_Scaffold23	NODE_540_length_9412_cov_305.800256
1	11071	10966	22036	11071	11071	100	24737	22036	44.75	50.24	FC2_Scaffold24	NODE_357_length_22036_cov_349.564169
11251	12178	1	928	928	928	100	24737	928	3.75	100	FC2_Scaffold24	NODE_2616_length_928_cov_344.219931
12124	12467	5184	4841	344	344	99.71	24737	6271	1.39	5.49	FC2_Scaffold24	NODE_653_length_6271_cov_382.391088
12411	24729	12319	1	12319	12319	100	24737	12319	49.8	100	FC2_Scaffold24	NODE_479_length_12319_cov_272.596380
1512	2103	1	592	592	592	100	23512	592	2.52	100	FC2_Scaffold25	NODE_3547_length_592_cov_703.901304
2049	2336	1	288	288	288	99.65	23512	557	1.22	51.71	FC2_Scaffold25	NODE_3677_length_557_cov_1265.041833
2431	2980	14	557	550	544	97.27	23512	557	2.34	97.67	FC2_Scaffold25	NODE_3677_length_557_cov_1265.041833
2926	23504	1	20579	20579	20579	99.98	23512	20579	87.53	100	FC2_Scaffold25	NODE_377_length_20579_cov_256.969840
9	21107	1	21099	21099	21099	100	21115	21099	99.92	100	FC2_Scaffold26	NODE_369_length_21099_cov_207.012830
9	5641	1	5633	5633	5633	100	19114	5633	29.47	100	FC2_Scaffold27	NODE_695_length_5633_cov_293.358372
7033	19106	1	12074	12074	12074	100	19114	12074	63.17	100	FC2_Scaffold27	NODE_485_length_12074_cov_305.948082
1841	6302	4462	1	4462	4462	99.96	17089	4462	26.11	100	FC2_Scaffold28	NODE_794_length_4462_cov_276.454504
7576	15267	1	7692	7692	7692	100	17089	7692	45.01	100	FC2_Scaffold28	NODE_594_length_7692_cov_252.069661
15336	15682	441	789	347	349	85.75	17089	789	2.03	44.23	FC2_Scaffold28	NODE_2961_length_789_cov_8.374659
15428	15865	438	1	438	438	92.47	17089	834	2.56	52.52	FC2_Scaffold28	NODE_2843_length_834_cov_1538.412067
9	1507	1500	2	1499	1499	99.93	15123	1500	9.91	99.93	FC2_Scaffold29	NODE_1809_length_1500_cov_310.714187
3997	10032	1	6042	6036	6042	99.55	15123	6042	39.91	100	FC2_Scaffold29	NODE_665_length_6042_cov_393.576917
11557	13130	2074	502	1574	1573	96.32	15123	2074	10.41	75.84	FC2_Scaffold29	NODE_1362_length_2074_cov_1411.008915
13952	14732	2	782	781	781	99.87	15123	782	5.16	99.87	FC2_Scaffold29	NODE_2982_length_782_cov_474.788171
9	8986	8978	1	8978	8978	100	338967	8978	2.65	100	FC2_Scaffold3	NODE_554_length_8978_cov_206.306847
9584	10091	1	508	508	508	100	338967	1164	0.15	43.64	FC2_Scaffold3	NODE_2220_length_1164_cov_2086.094680
12475	40603	1	28129	28129	28129	99.98	338967	28129	8.3	100	FC2_Scaffold3	NODE_319_length_28129_cov_225.238904
40551	42533	1983	1	1983	1983	100	338967	1983	0.59	100	FC2_Scaffold3	NODE_1418_length_1983_cov_1217.768154
42482	118981	1	76500	76500	76500	100	338967	76500	22.57	100	FC2_Scaffold3	NODE_86_length_76500_cov_186.120413
120714	157070	36357	1	36357	36357	100	338967	36357	10.73	100	FC2_Scaffold3	NODE_253_length_36357_cov_193.798771
158401	167805	9405	1	9405	9405	100	338967	9405	2.77	100	FC2_Scaffold3	NODE_541_length_9405_cov_186.356871
167834	168469	636	1	636	636	100	338967	636	0.19	100	FC2_Scaffold3	NODE_3394_length_636_cov_7120.595525
169135	306556	1	137422	137422	137422	100	338967	137422	40.54	100	FC2_Scaffold3	NODE_26_length_137422_cov_185.978088
307836	338959	31124	1	31124	31124	100	338967	31124	9.18	100	FC2_Scaffold3	NODE_295_length_31124_cov_183.804081
692	1937	1246	1	1246	1246	99.52	13968	1246	8.92	100	FC2_Scaffold30	NODE_2103_length_1246_cov_395.451721
2525	4204	1680	1	1680	1680	100	13968	1680	12.03	100	FC2_Scaffold30	NODE_1623_length_1680_cov_301.577231
4418	6240	1	1823	1823	1823	99.51	13968	1823	13.05	100	FC2_Scaffold30	NODE_1524_length_1823_cov_1607.746041
7983	8570	1	588	588	588	100	13968	588	4.21	100	FC2_Scaffold30	NODE_3562_length_588_cov_299.666041
8785	10992	1	2208	2208	2208	99.73	13968	2208	15.81	100	FC2_Scaffold30	NODE_1291_length_2208_cov_368.305620
12008	12977	970	1	970	970	98.66	13968	970	6.94	100	FC2_Scaffold30	NODE_2538_length_970_cov_1418.285246
12923	13968	1	1047	1046	1047	99.9	13968	1359	7.49	77.04	FC2_Scaffold30	NODE_1962_length_1359_cov_540.084356
9	1351	1343	1	1343	1343	98.66	12609	1343	10.65	100	FC2_Scaffold31	NODE_1985_length_1343_cov_615.410714
3423	4627	1205	1	1205	1205	100	12609	1205	9.56	100	FC2_Scaffold31	NODE_2165_length_1205_cov_270.266957
5408	6021	1	614	614	614	100	12609	614	4.87	100	FC2_Scaffold31	NODE_3460_length_614_cov_280.125224
5967	7638	1	1672	1672	1672	97.01	12609	1672	13.26	100	FC2_Scaffold31	NODE_1631_length_1672_cov_1259.299320
11194	12473	1280	1	1280	1280	99.53	12609	1280	10.15	100	FC2_Scaffold31	NODE_2063_length_1280_cov_340.174694
12114	12609	769	274	496	496	92.54	12609	2292	3.93	21.64	FC2_Scaffold31	NODE_1245_length_2292_cov_711.680823
9	10918	1	10910	10910	10910	99.9	12008	10910	90.86	100	FC2_Scaffold32	NODE_501_length_10910_cov_289.197605
2400	2992	593	1	593	593	98.15	10292	593	5.76	100	FC2_Scaffold33	NODE_3543_length_593_cov_237.498141
4682	5745	1064	1	1064	1064	99.81	10292	1064	10.34	100	FC2_Scaffold33	NODE_2362_length_1064_cov_301.806739
5895	7078	1184	1	1184	1184	97.72	10292	1186	11.5	99.83	FC2_Scaffold33	NODE_2186_length_1186_cov_875.811671
1462	9527	1	8066	8066	8066	100	9535	8066	84.59	100	FC2_Scaffold34	NODE_586_length_8066_cov_261.758457
402	905	504	1	504	504	100	8840	504	5.7	100	FC2_Scaffold35	NODE_3845_length_504_cov_1429.875278
748	967	1477	1696	220	220	90.91	8840	1696	2.49	12.97	FC2_Scaffold35	NODE_1607_length_1696_cov_330.127361
1443	1867	518	94	425	425	97.65	8840	5352	4.81	7.94	FC2_Scaffold35	NODE_719_length_5352_cov_928.567680
3594	5504	1	1911	1911	1911	100	8840	1911	21.62	100	FC2_Scaffold35	NODE_1460_length_1911_cov_272.010776
5944	6988	1	1045	1045	1045	100	8840	1045	11.82	100	FC2_Scaffold35	NODE_2385_length_1045_cov_364.604040
6934	7491	1	558	558	558	99.28	8840	558	6.31	100	FC2_Scaffold35	NODE_3672_length_558_cov_486.534791
7437	8837	1	1401	1401	1401	100	8840	1401	15.85	100	FC2_Scaffold35	NODE_1908_length_1401_cov_280.959138
435	1369	934	1	935	934	99.79	8322	934	11.24	100	FC2_Scaffold36	NODE_2604_length_934_cov_587.723549
1315	7417	1	6102	6103	6102	99.48	8322	6102	73.34	100	FC2_Scaffold36	NODE_660_length_6102_cov_312.212667
9	2046	2038	1	2038	2038	100	8261	2038	24.67	100	FC2_Scaffold37	NODE_1382_length_2038_cov_261.866868
2128	8261	1	6134	6134	6134	99.98	8261	53653	74.25	11.43	FC2_Scaffold37	NODE_173_length_53653_cov_267.873428
1	5491	5540	50	5491	5491	100	5491	22036	100	24.92	FC2_Scaffold38	NODE_357_length_22036_cov_349.564169
287	1227	1164	224	941	941	99.89	4820	1164	19.52	80.84	FC2_Scaffold39	NODE_2220_length_1164_cov_2086.094680
1704	4812	1	3109	3109	3109	100	4820	3109	64.5	100	FC2_Scaffold39	NODE_980_length_3109_cov_283.439096
9	33068	33060	1	33060	33060	100	284264	33060	11.63	100	FC2_Scaffold4	NODE_282_length_33060_cov_188.881715
34465	48535	14071	1	14071	14071	100	284264	14071	4.95	100	FC2_Scaffold4	NODE_446_length_14071_cov_185.562500
50300	102999	52700	1	52700	52700	100	284264	52700	18.54	100	FC2_Scaffold4	NODE_179_length_52700_cov_189.081812
104279	118472	1	14194	14194	14194	99.94	284264	25736	4.99	55.15	FC2_Scaffold4	NODE_331_length_25736_cov_200.712278
118347	130092	13991	25736	11746	11746	99.95	284264	25736	4.13	45.64	FC2_Scaffold4	NODE_331_length_25736_cov_200.712278
131824	282006	1	150183	150183	150183	100	284264	150183	52.83	100	FC2_Scaffold4	NODE_18_length_150183_cov_197.222863
778	1358	1	581	581	581	98.62	4738	581	12.26	100	FC2_Scaffold40	NODE_3588_length_581_cov_2202.060837
1	1655	1655	1	1655	1655	100	4275	1696	38.71	97.58	FC2_Scaffold41	NODE_1607_length_1696_cov_330.127361
1785	3560	2292	517	1776	1776	99.32	4275	2292	41.54	77.49	FC2_Scaffold41	NODE_1245_length_2292_cov_711.680823
3571	3903	333	1	333	333	97.9	4275	2292	7.79	14.53	FC2_Scaffold41	NODE_1245_length_2292_cov_711.680823
1	3769	10354	6586	3769	3769	100	3769	53653	100	7.02	FC2_Scaffold42	NODE_173_length_53653_cov_267.873428
1	375	985	1359	375	375	100	3568	1359	10.51	27.59	FC2_Scaffold43	NODE_1962_length_1359_cov_540.084356
321	1163	1	843	843	843	100	3568	843	23.63	100	FC2_Scaffold43	NODE_2814_length_843_cov_267.719543
1446	3277	1832	1	1832	1832	100	3568	1832	51.35	100	FC2_Scaffold43	NODE_1521_length_1832_cov_285.501970
382	1189	1	808	808	808	86.12	3550	808	22.76	100	FC2_Scaffold44	NODE_2910_length_808_cov_402.063745
382	1185	804	1	804	804	100	3550	804	22.65	100	FC2_Scaffold44	NODE_2917_length_804_cov_312.086782
1097	1667	1	571	571	571	98.6	3335	571	17.12	100	FC2_Scaffold45	NODE_3625_length_571_cov_871.972868
1613	3063	1451	1	1451	1451	99.66	3335	1451	43.51	100	FC2_Scaffold45	NODE_1858_length_1451_cov_363.900430
321	1161	1	841	841	841	100	3323	841	25.31	100	FC2_Scaffold46	NODE_2821_length_841_cov_251.577608
1444	3315	1	1872	1872	1872	100	3323	1872	56.33	100	FC2_Scaffold46	NODE_1496_length_1872_cov_285.098514
1	899	1	899	899	899	99.44	3299	899	27.25	100	FC2_Scaffold47	NODE_2674_length_899_cov_1418.851896
677	1528	2907	2065	852	843	89.59	3299	2907	25.83	29	FC2_Scaffold47	NODE_1038_length_2907_cov_11.791024
1416	2728	1	1315	1313	1315	93.79	3299	1315	39.8	100	FC2_Scaffold47	NODE_2018_length_1315_cov_2644.201587
2674	3299	1	626	626	626	100	3299	674	18.98	92.88	FC2_Scaffold47	NODE_3291_length_674_cov_913.232633
1	658	658	1	658	658	100	2799	658	23.51	100	FC2_Scaffold48	NODE_3332_length_658_cov_748.082919
604	2799	2196	1	2196	2196	100	2799	2196	78.46	100	FC2_Scaffold48	NODE_1298_length_2196_cov_515.337693
1	2708	1	2708	2708	2708	100	2708	2708	100	100	FC2_Scaffold49	NODE_1092_length_2708_cov_565.961930
1	121421	121356	1	121421	121356	99.5	269220	151541	45.1	80.08	FC2_Scaffold5	NODE_17_length_151541_cov_299.410883
122813	162741	1	39929	39929	39929	100	269220	39929	14.83	100	FC2_Scaffold5	NODE_230_length_39929_cov_292.328485
164032	230193	66162	1	66162	66162	99.99	269220	66162	24.58	100	FC2_Scaffold5	NODE_120_length_66162_cov_269.873841
230101	268130	38030	1	38030	38030	100	269220	38030	14.13	100	FC2_Scaffold5	NODE_245_length_38030_cov_276.397762
268336	268961	56	681	626	626	100	269220	681	0.23	91.92	FC2_Scaffold5	NODE_3274_length_681_cov_193.257188
1	2695	3114	420	2695	2695	100	2695	6088	100	44.27	FC2_Scaffold50	NODE_661_length_6088_cov_468.824300
1	2685	88	2772	2685	2685	100	2685	2772	100	96.86	FC2_Scaffold51	NODE_1073_length_2772_cov_3665.536253
123	2544	1	2422	2422	2422	100	2552	2422	94.91	100	FC2_Scaffold52	NODE_1190_length_2422_cov_322.697085
82	1152	1071	1	1071	1071	98.23	2539	1071	42.18	100	FC2_Scaffold53	NODE_2352_length_1071_cov_575.869094
1098	2329	1	1232	1232	1232	100	2539	1232	48.52	100	FC2_Scaffold53	NODE_2125_length_1232_cov_274.071368
1	1348	1347	1	1348	1347	98.22	2439	2074	55.27	64.95	FC2_Scaffold54	NODE_1362_length_2074_cov_1411.008915
1344	2431	1	1088	1088	1088	100	2439	1088	44.61	100	FC2_Scaffold54	NODE_2322_length_1088_cov_282.923524
456	2267	1812	1	1812	1812	100	2275	1812	79.65	100	FC2_Scaffold55	NODE_1531_length_1812_cov_290.756972
871	1440	570	1	570	570	98.42	2167	570	26.3	100	FC2_Scaffold56	NODE_3630_length_570_cov_1400.807767
1386	2159	1	774	774	774	100	2167	774	35.72	100	FC2_Scaffold56	NODE_2999_length_774_cov_263.777469
1	2028	537	2564	2028	2028	100	2028	2564	100	79.1	FC2_Scaffold57	NODE_1138_length_2564_cov_1387.560383
9	4902	5352	459	4894	4894	98.3	244745	5352	2	91.44	FC2_Scaffold6	NODE_719_length_5352_cov_928.567680
5483	131124	125642	1	125642	125642	100	244745	125642	51.34	100	FC2_Scaffold6	NODE_30_length_125642_cov_267.867263
131070	132512	1	1443	1443	1443	99.31	244745	1443	0.59	100	FC2_Scaffold6	NODE_1869_length_1443_cov_1049.964697
132459	134099	1641	1	1641	1641	100	244745	1641	0.67	100	FC2_Scaffold6	NODE_1659_length_1641_cov_290.337327
135344	140422	5079	1	5079	5079	100	244745	5079	2.08	100	FC2_Scaffold6	NODE_743_length_5079_cov_262.572452
140461	141564	1113	8	1104	1106	93.4	244745	1113	0.45	99.37	FC2_Scaffold6	NODE_2279_length_1113_cov_7224.277883
142187	244737	102551	1	102551	102551	100	244745	102551	41.9	100	FC2_Scaffold6	NODE_54_length_102551_cov_261.941451
764	1635	1	872	872	872	100	1635	1449	53.33	60.18	FC2_Scaffold61	NODE_1860_length_1449_cov_569.921808
70	835	767	1	766	767	87.08	1602	830	47.82	92.41	FC2_Scaffold63	NODE_2852_length_830_cov_167.801290
652	1208	546	1	557	546	89.98	1337	553	41.66	98.73	FC2_Scaffold64	NODE_3686_length_553_cov_906.014056
9	1295	1307	21	1287	1287	100	1295	1307	99.38	98.47	FC2_Scaffold65	NODE_2028_length_1307_cov_373.452077
9	102743	1	102735	102735	102735	99.99	225009	102735	45.66	100	FC2_Scaffold7	NODE_53_length_102735_cov_288.728876
103971	180867	1	76897	76897	76897	99.99	225009	76897	34.18	100	FC2_Scaffold7	NODE_83_length_76897_cov_268.406796
181089	209995	28907	1	28907	28907	99.98	225009	28907	12.85	100	FC2_Scaffold7	NODE_311_length_28907_cov_283.427873
210697	211204	508	1	508	508	100	225009	508	0.23	100	FC2_Scaffold7	NODE_3839_length_508_cov_6562.885210
211271	225001	1	13731	13731	13731	100	225009	13731	6.1	100	FC2_Scaffold7	NODE_453_length_13731_cov_290.091328
1	879	1	879	879	879	100	879	879	100	100	FC2_Scaffold71	NODE_2723_length_879_cov_4561.504854
1	765	765	1	765	765	99.74	773	765	98.97	100	FC2_Scaffold73	NODE_3026_length_765_cov_908.659155
1	717	114	830	717	717	100	717	830	100	86.39	FC2_Scaffold75	NODE_2851_length_830_cov_1129.760000
9	104186	104178	1	104178	104178	100	162793	104178	63.99	100	FC2_Scaffold8	NODE_50_length_104178_cov_298.337879
105105	136957	57669	25829	31853	31841	99.96	162793	57669	19.57	55.21	FC2_Scaffold8	NODE_154_length_57669_cov_275.380550
116811	162785	45963	1	45975	45963	99.91	162793	57669	28.24	79.7	FC2_Scaffold8	NODE_154_length_57669_cov_275.380550
1	523	1449	927	523	523	100	523	1449	100	36.09	FC2_Scaffold81	NODE_1860_length_1449_cov_569.921808
1563	2598	1	1039	1036	1039	96.92	161721	1039	0.64	100	FC2_Scaffold9	NODE_2397_length_1039_cov_1372.838415
2544	5327	1	2784	2784	2784	100	161721	2784	1.72	100	FC2_Scaffold9	NODE_1068_length_2784_cov_285.128619
5651	63085	1	57435	57435	57435	99.92	161721	61318	35.51	93.67	FC2_Scaffold9	NODE_140_length_61318_cov_264.864421
62500	64361	57093	58954	1862	1862	98.66	161721	61318	1.15	3.04	FC2_Scaffold9	NODE_140_length_61318_cov_264.864421
64541	66907	58952	61318	2367	2367	100	161721	61318	1.46	3.86	FC2_Scaffold9	NODE_140_length_61318_cov_264.864421
68673	70225	1553	1	1553	1553	100	161721	1553	0.96	100	FC2_Scaffold9	NODE_1754_length_1553_cov_253.163551
73301	74349	1049	1	1049	1049	100	161721	1049	0.65	100	FC2_Scaffold9	NODE_2377_length_1049_cov_4399.510060
74295	82746	8452	1	8452	8452	100	161721	8452	5.23	100	FC2_Scaffold9	NODE_571_length_8452_cov_254.164821
83980	161713	77734	1	77734	77734	99.99	161721	77734	48.07	100	FC2_Scaffold9	NODE_82_length_77734_cov_242.649390
Note: red, for scaffolds with AF<90%; IDY, identity; AF, alignment fraction; scaf., scaffold.
